# Supplementary material for: Association of predicted fat mass and lean body mass with diabetes: a longitudinal cohort study in an Asian population
Source: Front Nutr. 2023 May 9;10:1093438. doi: 10.3389/fnut.2023.1093438 (PMC10203423; doi:10.3389/fnut.2023.1093438)
Supplement: Supplementary file 2 [file Data_Sheet_2.xlsx]

## Sheet: Sheet 1
Patient Number	Sex, 1:Men, 2:Women	Baseline Age, yrs	Baseline Ethanol consumption g/wk	Baseline Fatty liver 0/1	Baseline BMI, kg/m2	Baseline Waist circumference(WC), cm	Baseline WC≥90 in Men, ≥80 in Women 0/1	Baseline BMI≥25 0/1	Obesity phenotype 1-8	Follow up duration, days	Baseline ALT, IU/L	Baseline AST, IU/L	Baseline Body Weight, kg	Baseline Habit of exercise 0/1	Baseline GGT, IU/L	Baseline HDL-cholesterol, mg/dL	Baseline HDL-cholesterol, mmol/L	Baseline Total Cholesterol, mg/dL	Baseline Total Cholesterol, mmol/L	Baseline Triglycerides, mg/dL	Baseline Triglycerides, mmol/L	Baseline HbA1c, %	Baseline HbA1c, mmol/mol	Baseline Alcohol consumption, non:1, light:2, moderate:3, heavy:4	Baseline Smoking status, 1:never, 2:past, 3:current	Baseline Fasting plasma glucose, mg/dl	Baseline Fasting plasma glucose, mmol/L	Baseline Systolic blood pressure, mmHg	Baseline Diastolic blood pressure, mmHg	Incident DM 0/1
17246	1	40	252	0	19.9958	36.9	0	0	1	266	20	30	59.5	1	22	60	1.5516	203	5.24958	56	0.63224	5.6	37.708	3	2	99	5.49549	116.5	76	0
9492	1	38	168	0	20.3307	48.5	0	0	1	698	15	11	61.2	0	30	64.4	1.66538	211	5.45646	66	0.74514	4.9	30.057	3	3	106	5.88406	114	70.5	0
8793	1	35	18	0	15.5774	57.3	0	0	1	4304	7	10	43.6	0	19	69.9	1.80761	189	4.88754	66	0.74514	4.7	27.871	1	1	99	5.49549	106	64	0
5616	1	45	0	0	14.3065	59	0	0	1	4039	21	24	41.2	0	13	57.9	1.49729	179	4.62894	33	0.37257	4.9	30.057	1	1	89	4.94039	91	57.5	0
20598	1	41	126	0	15.3564	59.5	0	0	1	362	11	10	46.6	0	15	60	1.5516	187	4.83582	78	0.88062	5.4	35.522	2	2	102	5.66202	99	67	0
2004	1	53	0	0	16.5301	60	0	0	1	4381	12	11	47.1	0	6	55.6	1.43782	219	5.66334	97	1.09513	5.5	36.615	1	3	101	5.60651	95	64.5	0
6197	1	40	126	0	15.6098	60	0	0	1	3171	12	18	43.9	1	14	59.4	1.53608	192	4.96512	52	0.58708	4.5	25.685	2	3	92	5.10692	101	68	0
16832	1	43	90	0	17.7626	60	0	0	1	1477	13	23	48.3	1	18	125	3.2325	243	6.28398	35	0.39515	5	31.15	2	1	85	4.71835	116	76	0
14778	1	34	11	0	15.6786	60	0	0	1	1820	17	21	43.1	0	17	70.7	1.8283	215	5.5599	65	0.73385	5.5	36.615	1	1	84	4.66284	122	77	0
2415	1	58	126	0	16.5791	60.1	0	0	1	386	17	20	44.7	0	9	58.6	1.5154	173	4.47378	32	0.36128	5	31.15	2	1	93	5.16243	135	81.5	0
11317	1	37	1	0	17.1045	60.2	0	0	1	369	12	23	45	1	14	72.3	1.86968	232	5.99952	18	0.20322	5	31.15	1	1	96	5.32896	113	71	0
3775	1	55	0	0	16.624	60.5	0	0	1	4386	12	16	48.1	0	10	57.1	1.47661	135	3.4911	28	0.31612	5	31.15	1	1	91	5.05141	109	78	0
9161	1	40	0	0	16.1049	60.6	0	0	1	4436	15	16	50	0	12	43.4	1.12232	150	3.879	35	0.39515	4.7	27.871	1	3	89	4.94039	100.5	56.5	0
5672	1	53	1	0	16.5113	60.7	0	0	1	356	9	14	41.9	0	12	46.3	1.19732	298	7.70628	128	1.44512	5.7	38.801	1	3	104	5.77304	91.5	63	0
1278	1	63	18	0	14.8008	61	0	0	1	1993	16	18	40.1	0	20	89.8	2.32223	246	6.36156	53	0.59837	4.9	30.057	1	2	99	5.49549	142.5	83	0
15798	1	59	154	0	17.438	61	0	0	1	1040	8	23	49.1	0	15	63	1.62918	190	4.9134	35	0.39515	5.1	32.243	3	2	88	4.88488	119	75.5	0
10944	1	35	0	0	16.3524	61	0	0	1	3009	15	21	43.5	0	8	59.8	1.54643	182	4.70652	27	0.30483	4.534	26.0566	1	1	79	4.38529	117	69.5	0
13648	1	35	1	0	16.6868	61.5	0	0	1	385	12	17	45.1	0	20	47	1.21542	156	4.03416	69	0.77901	5.4	35.522	1	1	101	5.60651	111	71	0
17762	1	38	0	0	16.7361	61.5	0	0	1	1358	9	8	47.8	0	25	83	2.14638	215	5.5599	62	0.69998	5.4	35.522	1	1	93	5.16243	100	57.5	0
12656	1	35	1	0	18.2184	61.5	0	0	1	3022	19	19	47.4	0	12	44.9	1.16111	126	3.25836	65	0.73385	5.1	32.243	1	2	92	5.10692	97.5	63.5	0
5681	1	36	12	0	16.9578	61.8	0	0	1	3312	20	18	46	0	19	55.2	1.42747	204	5.27544	120	1.3548	5.4	35.522	1	3	85	4.71835	94.5	63	0
4364	1	58	0	0	15.8829	61.9	0	0	1	1793	35	24	39.6	0	11	77.8	2.01191	174	4.49964	66	0.74514	6	42.08	1	1	101	5.60651	75.5	48	0
6618	1	48	1	0	17.5874	62	0	0	1	730	19	21	46.9	0	10	42.8	1.10681	245	6.3357	89	1.00481	4.7	27.871	1	3	100	5.551	92.5	62	0
17880	1	34	126	0	18.0379	62	0	0	1	1463	10	11	54.8	1	14	78	2.01708	164	4.24104	22	0.24838	5.6	37.708	2	3	96	5.32896	116.5	71	0
6782	1	56	77	0	16.2273	62	0	0	1	1084	11	13	45.8	0	16	74.4	1.92398	272	7.03392	42	0.47418	5	31.15	2	1	84	4.66284	110	64	0
1119	1	54	54	0	17.4044	62	0	0	1	2516	15	20	44	0	11	36.8	0.951648	239	6.18054	117	1.32093	5.1	32.243	1	3	77	4.27427	92.5	58.5	0
13688	1	35	0	0	17.0919	62	0	0	1	449	14	20	45.3	0	17	70.4	1.82054	170	4.3962	22	0.24838	5	31.15	1	1	75	4.16325	89.5	56.5	0
4362	1	43	0	0	17.7722	62.3	0	0	1	4678	15	14	47.8	0	11	53.8	1.39127	207	5.35302	71	0.80159	5.1	32.243	1	1	81	4.49631	122	74	0
6	1	36	8.4	0	16.4294	62.5	0	0	1	722	8	14	50.2	0	9	58.9	1.52315	163	4.21518	35	0.39515	5	31.15	1	3	98	5.43998	92	56	0
4113	1	55	186	0	19.8667	62.5	0	0	1	345	11	18	48.1	0	9	55.2	1.42747	163	4.21518	24	0.27096	5.044	31.6309	3	1	95	5.27345	106.5	67	0
14492	1	26	0	0	17.2673	62.5	0	0	1	1897	19	18	52.7	0	17	39.7	1.02664	155	4.0083	100	1.129	5.2	33.336	1	3	93	5.16243	119	67.5	0
13732	1	39	1	0	15.9056	62.5	0	0	1	3011	16	20	44.2	0	19	49.9	1.29041	176	4.55136	63	0.71127	5.5	36.615	1	1	87	4.82937	98.5	70.5	0
11670	1	42	1	0	18.7061	62.7	0	0	1	1420	12	17	53.3	1	11	51.7	1.33696	253	6.54258	61	0.68869	5.35	34.9755	1	2	91	5.05141	98	61.5	0
8797	1	35	1	0	17.8529	62.8	0	0	1	4343	13	13	47.9	0	10	48	1.24128	195	5.0427	95	1.07255	4.8	28.964	1	1	96	5.32896	106	68	0
4940	1	38	0	0	19.6186	62.8	0	0	1	2205	11	18	49.1	0	10	38.7	1.00078	199	5.14614	37	0.41773	5.5	36.615	1	1	96	5.32896	132.5	84	0
20479	1	38	0	0	18.522	63	0	0	1	349	23	17	42.4	0	20	82	2.12052	192	4.96512	34	0.38386	5.1	32.243	1	3	107	5.93957	98.5	66.5	0
13006	1	37	1	0	19.3711	63	0	0	1	3326	19	22	46.9	0	24	50.3	1.30076	129	3.33594	23	0.25967	5.2	33.336	1	1	100	5.551	102.5	66.5	0
20872	1	34	0	0	17.1497	63	0	0	1	347	2	10	47.6	0	16	59	1.52574	188	4.86168	63	0.71127	5.2	33.336	1	3	98	5.43998	103.5	60.5	0
14377	1	37	36	0	18.9981	63	0	0	1	2817	13	15	50.6	0	12	47.4	1.22576	136	3.51696	26	0.29354	5.1	32.243	1	3	97	5.38447	103	65.5	0
13928	1	32	1	0	17.7417	63	0	0	1	2876	12	14	52	0	11	67.5	1.74555	174	4.49964	36	0.40644	5.2	33.336	1	1	96	5.32896	96.5	67.5	0
1639	1	46	60	0	16.8476	63	0	0	1	3648	21	19	49.9	0	12	72.6	1.87744	184	4.75824	55	0.62095	4.8	28.964	1	3	92	5.10692	86	57.5	0
16344	1	36	1	0	18.0645	63	0	0	1	1661	16	19	49.3	0	18	57	1.47402	167	4.31862	41	0.46289	5.4	35.522	1	3	92	5.10692	98.5	58	0
13382	1	40	34	0	18.1258	63	0	0	1	2673	15	22	54.5	0	12	65.5	1.69383	177	4.57722	20	0.2258	5.2	33.336	1	1	90	4.9959	105.5	69	0
8816	1	32	0	0	16.3853	63	0	0	1	1799	9	10	48.7	0	10	37.5	0.96975	133	3.43938	94	1.06126	4.9	30.057	1	3	90	4.9959	112	67	0
13726	1	39	220	0	17.9597	63	0	0	1	1119	23	29	47.6	0	26	42.2	1.09129	134	3.46524	68	0.76772	5.1	32.243	3	2	89	4.94039	102	67.5	0
9055	1	41	308	0	16.9283	63	0	0	1	4359	15	13	49.5	0	13	52.6	1.36024	175	4.5255	78	0.88062	4.6	26.778	4	3	88	4.88488	85.5	52	0
11340	1	37	1	0	16.1599	63	0	0	1	3619	19	21	52.3	0	15	48.9	1.26455	150	3.879	60	0.6774	4.942	30.5161	1	2	86	4.77386	83.5	51	0
20269	1	35	1	0	16.252	63	0	0	1	320	108	87	45	0	16	40	1.0344	132	3.41352	26	0.29354	5.2	33.336	1	2	86	4.77386	98.5	48.5	0
8084	1	52	308	0	17.9614	63	0	0	1	2851	21	20	48.9	0	22	60.8	1.57229	173	4.47378	56	0.63224	4.8	28.964	4	3	84	4.66284	111	69.5	0
15221	1	67	132	0	17.365	63	0	0	1	2318	17	16	44.9	0	15	50.2	1.29817	156	4.03416	102	1.15158	5.4	35.522	2	3	82	4.55182	118	70.5	0
366	1	46	248.5	0	17.7243	63.3	0	0	1	3865	17	20	48.9	0	13	89.3	2.3093	211	5.45646	26	0.29354	5.1	32.243	3	3	97	5.38447	116.5	73	0
8239	1	28	4.08333	0	20.3043	63.3	0	0	1	1463	14	10	52.5	0	8	77.5	2.00415	185	4.7841	63	0.71127	4.9	30.057	1	2	96	5.32896	116.5	65	0
7086	1	52	54.6	0	17.8842	63.4	0	0	1	2541	26	28	47.4	1	22	59.3	1.5335	227	5.87022	106	1.19674	5.1	32.243	1	3	109	6.05059	97.5	65	0
17054	1	47	210	0	19.2652	63.5	0	0	1	756	14	20	53.6	0	16	60	1.5516	174	4.49964	51	0.57579	5.1	32.243	3	3	104	5.77304	116	74.5	0
11060	1	36	12	0	18.2788	63.5	0	0	1	3655	38	27	51.1	1	17	43.1	1.11457	161	4.16346	96	1.08384	5.35	34.9755	1	3	102	5.66202	109	64.5	0
2254	1	50	1	0	19.2304	63.5	0	0	1	3263	8	10	48.8	0	10	35.9	0.928374	169	4.37034	67	0.75643	5	31.15	1	1	100	5.551	103	66	0
2331	1	57	0	0	18.4817	63.5	0	0	1	2612	19	15	46.9	1	13	71.5	1.84899	212	5.48232	43	0.48547	5.5	36.615	1	1	98	5.43998	107	68.5	0
18799	1	37	168	0	16.0748	63.5	0	0	1	721	17	18	45.1	0	30	62	1.60332	196	5.06856	45	0.50805	5	31.15	3	1	96	5.32896	103	65	0
644	1	35	0	0	16.6016	63.5	0	0	1	4337	11	12	49.4	0	12	48.7	1.25938	186	4.80996	58	0.65482	4.9	30.057	1	3	95	5.27345	102.5	64	0
11075	1	26	1	0	16.489	63.5	0	0	1	1484	17	17	51.6	0	17	41.1	1.06285	154	3.98244	52	0.58708	5.044	31.6309	1	3	90	4.9959	102	62.5	0
14352	1	35	1	0	16.7213	63.5	0	0	1	2527	14	25	50.8	0	15	49.3	1.2749	145	3.7497	26	0.29354	5.2	33.336	1	1	87	4.82937	106	65	0
10524	1	48	1	0	16.8928	63.6	0	0	1	3583	13	15	50.5	0	22	52.6	1.36024	203	5.24958	53	0.59837	4.8	28.964	1	1	96	5.32896	127	82	0
11344	1	28	1	0	18.1108	63.6	0	0	1	3680	21	18	56.1	0	18	37.7	0.974922	170	4.3962	75	0.84675	4.432	24.9418	1	3	87	4.82937	128	76.5	0
12490	1	31	60	0	17.7769	63.8	0	0	1	873	17	16	49.4	0	13	46.8	1.21025	138	3.56868	17	0.19193	4.9	30.057	1	1	78	4.32978	122	72	0
13593	1	50	126	0	17.8127	64	0	0	1	2924	16	18	51.6	0	12	53.6	1.3861	198	5.12028	59	0.66611	5.6	37.708	2	2	102	5.66202	105.5	71	0
11232	1	37	18	0	19.3321	64	0	0	1	700	21	21	53.4	1	28	64.6	1.67056	216	5.58576	39	0.44031	4.942	30.5161	1	1	98	5.43998	101	62	0
15792	1	30	36	0	19.6974	64	0	0	1	2296	19	22	55	1	13	69	1.78434	169	4.37034	82	0.92578	5.4	35.522	1	1	94	5.21794	108.5	64.5	0
12098	1	57	1	0	18.5823	64	0	0	1	735	16	18	54.4	0	11	92	2.37912	216	5.58576	30	0.3387	5.4	35.522	1	2	94	5.21794	114	64.5	0
20404	1	36	1	0	17.9186	64	0	0	1	417	24	22	47.2	0	12	86	2.22396	255	6.5943	36	0.40644	5.6	37.708	1	3	94	5.21794	111	71.5	0
3732	1	50	22	0	18.4643	64	0	0	1	2968	18	21	52.3	0	16	72.2	1.86709	211	5.45646	40	0.4516	5	31.15	1	1	93	5.16243	108	70	0
11272	1	51	1	0	15.627	64	0	0	1	2310	21	20	46.5	0	10	85.8	2.21879	218	5.63748	19	0.21451	5.044	31.6309	1	1	93	5.16243	106	68.5	0
15884	1	35	0	0	17.1674	64	0	0	1	2240	36	26	48.8	0	20	61	1.57746	172	4.44792	62	0.69998	5.2	33.336	1	1	92	5.10692	119	72.5	0
8047	1	58	0	0	17.2343	64	0	0	1	4317	15	16	48.7	1	15	63.9	1.65245	214	5.53404	78	0.88062	5.2	33.336	1	3	91	5.05141	100	67.5	0
12621	1	59	0	0	16.09	64	0	0	1	1988	13	17	48.1	0	21	86.1	2.22655	214	5.53404	25	0.28225	5.4	35.522	1	2	91	5.05141	103.5	68	0
16516	1	35	1	0	17.9314	64	0	0	1	1862	18	23	51.7	0	12	45	1.1637	141	3.64626	41	0.46289	5.1	32.243	1	1	90	4.9959	96.5	67	0
10671	1	36	1	0	19.8992	64	0	0	1	3641	11	14	48.8	0	10	59.6	1.54126	178	4.60308	91	1.02739	5.146	32.7458	1	1	89	4.94039	101.5	64	0
10321	1	54	0	0	19.0383	64	0	0	1	1893	22	27	44.8	0	15	45.3	1.17146	151	3.90486	35	0.39515	5.5	36.615	1	1	89	4.94039	118.5	79	0
20257	1	35	18	0	18.5469	64	0	0	1	343	19	16	56.8	1	14	56	1.44816	170	4.3962	49	0.55321	5.3	34.429	1	1	89	4.94039	120.5	63.5	0
10545	1	33	0	0	16.7237	64	0	0	1	1814	19	13	50.4	0	14	50.9	1.31627	163	4.21518	51	0.57579	4.9	30.057	1	3	87	4.82937	93	59	0
17122	1	45	1	0	17.3141	64	0	0	1	1828	11	30	55.6	0	16	53	1.37058	167	4.31862	58	0.65482	5.7	38.801	1	1	86	4.77386	79	55.5	0
18361	1	34	54	0	19.4534	64	0	0	1	1427	16	17	50.3	0	16	55	1.4223	171	4.42206	31	0.34999	5.2	33.336	1	1	86	4.77386	115	65	0
19551	1	35	1	0	16.7957	64	0	0	1	749	10	11	47.8	0	11	54	1.39644	141	3.64626	31	0.34999	5.1	32.243	1	3	81	4.49631	107	60.5	0
11187	1	34	84	0	18.3449	64.1	0	0	1	1364	18	19	51.9	0	15	54.3	1.4042	180	4.6548	43	0.48547	4.432	24.9418	2	3	88	4.88488	123	75	0
6572	1	36	0	0	18.5231	64.2	0	0	1	4369	22	8	54.1	0	15	46.9	1.21283	191	4.93926	47	0.53063	5	31.15	1	2	95	5.27345	109	68.5	0
11429	1	58	1	0	16.8593	64.2	0	0	1	756	17	21	45.4	0	21	64.2	1.66021	174	4.49964	55	0.62095	4.942	30.5161	1	1	87	4.82937	88	58	0
3651	1	36	1	0	18.7966	64.5	0	0	1	4298	14	11	48.3	0	14	48.2	1.24645	150	3.879	37	0.41773	4.7	27.871	1	3	96	5.32896	97	56	0
10689	1	35	0	0	18.2477	64.5	0	0	1	3674	15	14	49.8	0	13	62.3	1.61108	197	5.09442	38	0.42902	4.738	28.2863	1	2	93	5.16243	109	69	0
5323	1	58	105.5	0	16.9614	64.5	0	0	1	3983	18	16	48.1	1	11	43.2	1.11715	156	4.03416	54	0.60966	5.6	37.708	2	3	92	5.10692	94.5	59.5	0
14366	1	39	0	0	17.9055	64.5	0	0	1	2874	20	32	48.1	0	19	56.9	1.47143	166	4.29276	102	1.15158	5.2	33.336	1	1	88	4.88488	115	76	0
7300	1	46	0	0	19.0071	64.5	0	0	1	4473	14	17	50.5	0	12	50.9	1.31627	185	4.7841	104	1.17416	5.1	32.243	1	1	83	4.60733	100	60	0
14293	1	37	245	0	17.4228	64.5	0	0	1	2916	15	24	48.3	0	16	76.9	1.98863	161	4.16346	24	0.27096	5.4	35.522	3	2	78	4.32978	127	78.5	0
8210	1	35	54	0	17.8747	64.6	0	0	1	4452	25	17	48.9	0	17	83.8	2.16707	199	5.14614	34	0.38386	5.4	35.522	1	3	109	6.05059	122.5	76	0
11833	1	35	1	0	18.7228	64.7	0	0	1	3276	24	21	54.3	0	15	41.1	1.06285	140	3.6204	27	0.30483	4.7	27.871	1	3	88	4.88488	121	76.5	0
7685	1	42	252	0	17.793	64.8	0	0	1	3619	16	13	52.7	0	23	57.1	1.47661	165	4.2669	71	0.80159	5.044	31.6309	3	3	98	5.43998	120	83.5	0
19658	1	29	0	0	20.0924	65	0	0	1	714	23	14	55.3	1	21	56	1.44816	210	5.4306	59	0.66611	5.4	35.522	1	2	105	5.82855	110.5	64.5	0
19408	1	26	36	0	18.2549	65	0	0	1	1059	20	26	51.4	0	18	72	1.86192	171	4.42206	46	0.51934	4.9	30.057	1	1	102	5.66202	93.5	51	0
1040	1	56	245	0	18.0781	65	0	0	1	2975	14	18	52	0	11	102.3	2.64548	233	6.02538	58	0.65482	5.9	40.987	3	1	101	5.60651	91.5	59	1
20703	1	39	1	0	17.602	65	0	0	1	389	6	11	54.4	0	20	58	1.49988	232	5.99952	45	0.50805	5.1	32.243	1	1	100	5.551	88	56.5	0
19231	1	49	154	0	16.2402	65	0	0	1	1171	25	17	47.1	0	22	105	2.7153	193	4.99098	50	0.5645	5.1	32.243	3	1	99	5.49549	124	81.5	0
18323	1	36	252	0	18.1285	65	0	0	1	1494	11	11	52.7	0	27	65	1.6809	201	5.19786	70	0.7903	5.1	32.243	3	1	96	5.32896	125	80	0
13431	1	29	0	0	18.29	65	0	0	1	2821	17	18	50.4	0	14	45.4	1.17404	145	3.7497	23	0.25967	5.1	32.243	1	2	95	5.27345	102	64.5	0
135	1	55	36	0	17.2191	65	0	0	1	2183	19	17	44.8	0	11	49.8	1.28783	196	5.06856	53	0.59837	5.7	38.801	1	3	95	5.27345	110.5	76.5	0
18421	1	35	54	0	19.8234	65	0	0	1	1262	15	9	54.1	0	12	66	1.70676	182	4.70652	34	0.38386	5.1	32.243	1	3	95	5.27345	119.5	76	0
8647	1	51	1	0	17.7229	65	0	0	1	360	16	13	51.4	0	21	59.5	1.53867	199	5.14614	99	1.11771	4.9	30.057	1	3	95	5.27345	102	63	0
13918	1	29	1	0	20.044	65	0	0	1	2885	18	22	55.7	1	14	46.3	1.19732	135	3.4911	38	0.42902	5	31.15	1	3	94	5.21794	96	56	0
1684	1	41	0	0	17.9487	65	0	0	1	2709	16	12	50.9	1	14	71.6	1.85158	178	4.60308	43	0.48547	4.7	27.871	1	1	94	5.21794	112.5	71	0
726	1	59	154	0	19.5062	65	0	0	1	2170	16	13	52.4	0	37	36.2	0.936132	203	5.24958	113	1.27577	5.4	35.522	3	3	94	5.21794	104	67	0
16708	1	37	126	0	17.2059	65	0	0	1	1808	20	23	49.2	0	16	60	1.5516	159	4.11174	19	0.21451	5.1	32.243	2	1	94	5.21794	98	64.5	0
8851	1	30	1	0	19.399	65	0	0	1	1463	12	11	58.8	0	16	35.7	0.923202	107	2.76702	25	0.28225	4.8	28.964	1	3	94	5.21794	103	65	0
17984	1	57	1	0	17.9348	65	0	0	1	1448	16	18	50.8	0	29	78	2.01708	222	5.74092	63	0.71127	5.2	33.336	1	2	94	5.21794	132	82.5	0
16248	1	43	0	0	16.9108	65	0	0	1	2312	17	20	48.7	1	23	60	1.5516	150	3.879	38	0.42902	5.1	32.243	1	1	92	5.10692	113	68.5	0
13447	1	44	1	0	17.6083	65	0	0	1	1779	12	16	52.7	0	16	64.6	1.67056	245	6.3357	58	0.65482	5.4	35.522	1	3	92	5.10692	87.5	55.5	0
17265	1	22	35	0	19.3541	65	0	0	1	1778	19	23	52.5	0	13	42	1.08612	236	6.10296	109	1.23061	5.1	32.243	1	1	92	5.10692	110.5	72	0
17979	1	34	0	0	20.8073	65	0	0	1	1462	23	16	53.2	0	20	56	1.44816	136	3.51696	35	0.39515	4.9	30.057	1	1	92	5.10692	116.5	61	0
20251	1	35	1	0	19.0265	65	0	0	1	389	12	12	50.8	0	12	57	1.47402	169	4.37034	45	0.50805	5.3	34.429	1	1	92	5.10692	109.5	65	0
19571	1	35	51.87	0	19.2654	65	0	0	1	1022	15	9	56.4	0	14	56	1.44816	197	5.09442	56	0.63224	5.5	36.615	1	2	91	5.05141	100.5	54.5	0
19328	1	40	1	0	17.9307	65	0	0	1	1099	15	32	54.1	1	16	75	1.9395	177	4.57722	55	0.62095	5.4	35.522	1	1	90	4.9959	97.5	58.5	0
2091	1	44	0	0	18.5079	65	0	0	1	3919	13	13	57.2	1	9	58.3	1.50764	160	4.1376	39	0.44031	4.7	27.871	1	1	88	4.88488	103	68	0
15580	1	35	84	0	16.9224	65	0	0	1	2197	36	30	54.1	0	63	33.6	0.868896	99	2.56014	47	0.53063	4.2	22.406	2	2	88	4.88488	111	65	0
17863	1	34	0	0	18.5481	65	0	0	1	732	9	12	54.3	0	15	52	1.34472	112	2.89632	39	0.44031	4.6	26.778	1	1	88	4.88488	127	83	0
10735	1	35	1	0	17.4633	65	0	0	1	3647	16	14	49.7	0	9	48.1	1.24387	166	4.29276	36	0.40644	4.738	28.2863	1	1	84	4.66284	112.5	69.5	0
2413	1	58	54	0	17.0022	65	0	0	1	412	18	21	49.6	0	20	53.1	1.37317	178	4.60308	68	0.76772	5	31.15	1	1	84	4.66284	107	61.5	0
13944	1	40	84	0	18.105	65	0	0	1	2808	11	15	54.5	0	13	56	1.44816	182	4.70652	42	0.47418	5	31.15	2	1	79	4.38529	92.5	56	0
3021	1	41	12	0	20.9857	65.2	0	0	1	4356	16	16	54.6	0	13	63.7	1.64728	192	4.96512	38	0.42902	4.9	30.057	1	3	96	5.32896	104.5	68.5	0
3081	1	47	84	0	19.5721	65.3	0	0	1	4430	16	16	55.9	0	9	55.8	1.44299	216	5.58576	63	0.71127	5.4	35.522	2	1	101	5.60651	112.5	69.5	0
4752	1	44	36	0	18.3728	65.3	0	0	1	2204	14	12	59	0	14	42.8	1.10681	218	5.63748	130	1.4677	5.4	35.522	1	3	99	5.49549	106	69.5	0
5241	1	47	84	0	19.9726	65.3	0	0	1	1061	19	17	53	0	17	53.7	1.38868	241	6.23226	176	1.98704	5.2	33.336	2	2	92	5.10692	92.5	57.5	0
866	1	45	36	0	19.8788	65.3	0	0	1	4393	12	11	58.4	0	35	49	1.26714	205	5.3013	57	0.64353	4.9	30.057	1	3	87	4.82937	106.5	65	0
8845	1	35	60	0	18.8838	65.3	0	0	1	3282	23	20	51.1	0	44	70.8	1.83089	218	5.63748	43	0.48547	4.9	30.057	1	1	86	4.77386	116.5	70.5	0
6467	1	46	0	0	18.0306	65.4	0	0	1	4385	14	8	52.6	1	13	40.5	1.04733	187	4.83582	64	0.72256	4.9	30.057	1	3	100	5.551	96.5	56.5	0
5732	1	37	252	0	18.1891	65.4	0	0	1	1460	10	16	49.7	0	10	60	1.5516	149	3.85314	41	0.46289	5.2	33.336	3	3	92	5.10692	85.5	52.5	0
12212	1	38	1	0	19.9901	65.5	0	0	1	392	21	21	61.5	0	14	60.1	1.55419	143	3.69798	35	0.39515	5.5	36.615	1	1	106	5.88406	96.5	63	0
8484	1	31	180	0	19.3424	65.5	0	0	1	4437	18	19	53.3	1	16	74.3	1.9214	162	4.18932	94	1.06126	5	31.15	3	3	99	5.49549	101	61	0
2662	1	45	126	0	16.2738	65.5	0	0	1	3031	16	25	46.7	0	12	71.6	1.85158	155	4.0083	69	0.77901	5.146	32.7458	2	3	99	5.49549	113.5	70	0
14420	1	35	252	0	18.5714	65.5	0	0	1	2539	20	21	47.9	0	21	50.3	1.30076	136	3.51696	15	0.16935	5.5	36.615	3	1	97	5.38447	118.5	74.5	0
12227	1	42	1	0	18.1279	65.5	0	0	1	1842	16	16	55.2	0	17	53	1.37058	181	4.68066	54	0.60966	5	31.15	1	3	96	5.32896	121	77.5	0
5997	1	45	0	0	17.341	65.5	0	0	1	2506	32	16	47.9	0	11	37	0.95682	151	3.90486	52	0.58708	5	31.15	1	1	94	5.21794	111.5	64.5	0
1963	1	60	126	0	17.821	65.5	0	0	1	2176	14	16	48.4	0	14	49.3	1.2749	172	4.44792	84	0.94836	5.1	32.243	2	3	94	5.21794	105	64	0
2156	1	34	126	0	17.8735	65.5	0	0	1	2195	16	21	53	0	18	43.5	1.12491	184	4.75824	176	1.98704	5.4	35.522	2	3	93	5.16243	111	73	0
15907	1	49	317.8	0	16.0926	65.5	0	0	1	706	28	42	43.6	0	59	51	1.31886	127	3.28422	52	0.58708	5.2	33.336	4	3	92	5.10692	107.5	74.5	0
2104	1	50	66	0	16.8916	65.5	0	0	1	3818	15	16	53.7	0	13	87.6	2.26534	198	5.12028	64	0.72256	5	31.15	1	1	91	5.05141	100.5	67.5	0
11404	1	60	1	0	16.5441	65.5	0	0	1	3594	11	17	47.7	0	11	67.2	1.73779	163	4.21518	57	0.64353	5.044	31.6309	1	1	91	5.05141	120	77.5	0
13377	1	39	22	0	17.0147	65.5	0	0	1	3128	11	17	51.1	0	14	91	2.35326	195	5.0427	70	0.7903	5.4	35.522	1	3	91	5.05141	100.5	65.5	0
13202	1	35	1	0	18.2661	65.5	0	0	1	2954	17	16	53.1	0	13	46	1.18956	155	4.0083	65	0.73385	5	31.15	1	3	91	5.05141	107.5	63.5	0
3104	1	54	154	0	17.6401	65.5	0	0	1	3974	12	18	50.8	0	8	59.5	1.53867	166	4.29276	63	0.71127	4.7	27.871	3	2	89	4.94039	121.5	80.5	0
14822	1	37	18	0	19.3865	65.5	0	0	1	2214	21	20	53.1	0	15	52.2	1.34989	148	3.82728	64	0.72256	5.2	33.336	1	2	89	4.94039	103.5	67	0
15553	1	35	0	0	19.7904	65.5	0	0	1	1804	18	18	50.6	0	19	47.8	1.23611	162	4.18932	74	0.83546	5.6	37.708	1	3	89	4.94039	118	71	0
10615	1	42	12	0	17.1689	65.5	0	0	1	3950	11	12	52.1	0	11	52.1	1.34731	192	4.96512	67	0.75643	5.35	34.9755	1	3	87	4.82937	119	71.5	0
11392	1	51	90	0	19.2104	65.6	0	0	1	2660	11	13	53	1	19	64.1	1.65763	200	5.172	58	0.65482	5.146	32.7458	2	2	109	6.05059	129.5	81.5	0
856	1	40	5.13333	0	19.4588	65.6	0	0	1	3288	18	16	56.7	1	22	59.6	1.54126	208	5.37888	88	0.99352	5.1	32.243	1	3	91	5.05141	114	83	0
2187	1	41	18	0	19.3872	65.6	0	0	1	4516	14	16	55.7	1	9	55	1.4223	154	3.98244	42	0.47418	4.9	30.057	1	2	90	4.9959	107.5	66	0
2311	1	40	66	0	16.1295	65.6	0	0	1	4367	14	13	44.5	0	20	74	1.91364	201	5.19786	60	0.6774	4.8	28.964	1	3	86	4.77386	97.5	62.5	0
9232	1	39	36	0	18.2525	65.6	0	0	1	4374	14	13	50.6	0	17	57.9	1.49729	201	5.19786	89	1.00481	4.6	26.778	1	2	83	4.60733	109.5	69.5	0
7454	1	39	126	0	16.2107	65.7	0	0	1	2553	13	13	50.5	0	12	66.4	1.7171	220	5.6892	40	0.4516	5.1	32.243	2	3	97	5.38447	92.5	60.5	0
3783	1	58	18	0	17.2765	65.8	0	0	1	2041	10	12	50.4	0	11	56.8	1.46885	171	4.42206	32	0.36128	5.1	32.243	1	1	105	5.82855	121.5	79	0
8608	1	43	0	0	17.4419	65.8	0	0	1	728	11	16	51.6	0	11	60.9	1.57487	219	5.66334	47	0.53063	5.4	35.522	1	3	92	5.10692	118	71	0
5629	1	35	0	0	19.1236	65.8	0	0	1	4415	30	12	58.7	0	10	55.4	1.43264	213	5.50818	47	0.53063	5	31.15	1	1	85	4.71835	118.5	76.5	0
6682	1	42	36	0	15.918	65.9	0	0	1	4265	14	8	44.5	0	11	62	1.60332	194	5.01684	40	0.4516	4.8	28.964	1	2	94	5.21794	103	65	0
20012	1	40	84	0	17.5	66	0	0	1	669	20	15	56.7	0	23	90	2.3274	186	4.80996	48	0.54192	5.4	35.522	2	2	106	5.88406	108	64.5	0
12329	1	35	12	0	18.5428	66	0	0	1	1126	14	18	51.9	0	16	80	2.0688	191	4.93926	54	0.60966	5.4	35.522	1	3	103	5.71753	133.5	77	0
19126	1	37	245	0	18.9516	66	0	0	1	973	25	15	50.6	0	97	52	1.34472	235	6.0771	186	2.09994	5	31.15	3	1	101	5.60651	131	83	0
10731	1	35	84	0	17.3206	66	0	0	1	3663	12	15	52.5	0	8	66.6	1.72228	209	5.40474	72	0.81288	4.84	29.4012	2	2	100	5.551	113	65.5	0
11189	1	32	264	0	17.5049	66	0	0	1	3636	34	23	54.1	0	17	56.5	1.46109	218	5.63748	85	0.95965	4.942	30.5161	3	2	100	5.551	91	59.5	0
18750	1	52	0	0	18.2158	66	0	0	1	840	16	13	47.1	0	15	71	1.83606	150	3.879	47	0.53063	5.5	36.615	1	1	100	5.551	81.5	53.5	0
20258	1	35	18	0	18.5738	66	0	0	1	357	11	16	53.3	0	12	61	1.57746	157	4.06002	63	0.71127	5.2	33.336	1	1	100	5.551	132.5	78	0
17550	1	35	5.13333	0	18.502	66	0	0	1	1462	21	24	50.8	0	12	57	1.47402	187	4.83582	51	0.57579	5.1	32.243	1	3	98	5.43998	115	71.5	0
16836	1	43	12	0	18.0941	66	0	0	1	1877	13	20	49.8	0	15	50	1.293	167	4.31862	40	0.4516	5.2	33.336	1	1	97	5.38447	112	68.5	0
20166	1	36	0	0	17.2858	66	0	0	1	749	19	22	55.2	0	11	81	2.09466	209	5.40474	35	0.39515	5.3	34.429	1	1	97	5.38447	115.5	58.5	0
17897	1	31	0	0	17.9274	66	0	0	1	1484	14	15	50.9	1	15	52	1.34472	148	3.82728	26	0.29354	5.2	33.336	1	1	96	5.32896	105.5	56	0
13253	1	61	0	0	17.1345	66	0	0	1	2988	13	18	43.7	0	19	58	1.49988	198	5.12028	34	0.38386	5.5	36.615	1	3	95	5.27345	125.5	77.5	0
16662	1	56	21	0	17.939	66	0	0	1	1433	15	22	51.6	0	18	60	1.5516	259	6.69774	65	0.73385	5	31.15	1	1	93	5.16243	122.5	71.5	0
10316	1	30	1	0	19.4685	66	0	0	1	3563	18	20	58.2	0	15	47.4	1.22576	161	4.16346	60	0.6774	4.9	30.057	1	3	92	5.10692	124.5	76	0
13339	1	36	126	0	18.3133	66	0	0	1	2865	14	17	55	0	21	61.8	1.59815	182	4.70652	72	0.81288	5.4	35.522	2	3	92	5.10692	105	68	0
16072	1	50	4.2	0	19.86	66	0	0	1	2218	13	21	54.2	0	15	65	1.6809	180	4.6548	32	0.36128	5.4	35.522	1	2	92	5.10692	100.5	61	0
18085	1	34	1	0	18.3203	66	0	0	1	1365	30	20	51.4	0	20	47	1.21542	170	4.3962	47	0.53063	5.1	32.243	1	2	92	5.10692	110.5	66	0
19651	1	42	0	0	19.8371	66	0	0	1	387	17	18	54.4	0	15	68	1.75848	161	4.16346	27	0.30483	5.5	36.615	1	1	92	5.10692	128	87	0
10131	1	46	0	0	19.1603	66	0	0	1	4055	28	19	48.5	0	16	77.4	2.00156	222	5.74092	106	1.19674	4.6	26.778	1	2	91	5.05141	139	89	0
11470	1	39	1	0	17.4344	66	0	0	1	3610	20	20	52.3	0	14	47.2	1.22059	160	4.1376	57	0.64353	5.044	31.6309	1	1	91	5.05141	101.5	64	0
5986	1	50	36	0	17.0343	66	0	0	1	3267	9	17	51.1	0	16	72.7	1.88002	150	3.879	17	0.19193	5.2	33.336	1	3	91	5.05141	130	86	0
13324	1	34	0	0	19.2374	66	0	0	1	2926	11	14	55.4	0	14	53.1	1.37317	186	4.80996	35	0.39515	5.2	33.336	1	1	91	5.05141	110.5	72.5	0
20080	1	35	0	0	18.6411	66	0	0	1	766	15	19	54.7	0	15	63	1.62918	180	4.6548	33	0.37257	5.2	33.336	1	3	91	5.05141	115	59	0
16638	1	35	18	0	18.8011	66	0	0	1	1806	10	16	56.4	0	12	40	1.0344	202	5.22372	81	0.91449	5.1	32.243	1	3	90	4.9959	99.5	52	0
17370	1	37	262.5	0	18.1712	66	0	0	1	1477	22	31	56.8	0	17	79	2.04294	175	4.5255	27	0.30483	5	31.15	3	1	90	4.9959	114	73	0
16038	1	27	0	0	20.6096	66	0	0	1	742	15	21	52.3	0	16	50	1.293	178	4.60308	38	0.42902	4.9	30.057	1	1	90	4.9959	129.5	80.5	0
17874	1	30	54	0	18.8644	66	0	0	1	1456	15	19	52.8	0	15	71	1.83606	175	4.5255	36	0.40644	5.1	32.243	1	3	89	4.94039	121.5	70	0
2850	1	41	84	0	18.0982	66	0	0	1	4408	17	15	46.1	0	20	56.2	1.45333	185	4.7841	20	0.2258	4.9	30.057	2	3	88	4.88488	91	55.5	0
10980	1	40	1	0	19.0777	66	0	0	1	3586	10	14	48.9	0	13	41.7	1.07836	186	4.80996	70	0.7903	4.738	28.2863	1	3	88	4.88488	109.5	70.5	0
10874	1	36	154	0	18.1811	66	0	0	1	3119	17	19	48.9	1	19	75.8	1.96019	192	4.96512	47	0.53063	5.35	34.9755	3	1	87	4.82937	112.5	67	0
12928	1	36	1	0	21.7815	66	0	0	1	2918	5	15	59.3	0	10	31.4	0.812004	149	3.85314	48	0.54192	5.2	33.336	1	1	87	4.82937	106.5	72	0
16158	1	33	1	0	17.9828	66	0	0	1	2184	14	19	51.3	0	15	44	1.13784	218	5.63748	42	0.47418	5	31.15	1	1	87	4.82937	94	53	0
13694	1	47	60	0	19.0403	66	0	0	1	815	19	23	49.6	1	17	59.1	1.52833	163	4.21518	61	0.68869	5.5	36.615	1	1	87	4.82937	111	73.5	0
7096	1	34	1	0	15.6426	66	0	0	1	4368	10	13	52.5	0	11	59	1.52574	157	4.06002	27	0.30483	5.2	33.336	1	1	86	4.77386	89	55.5	0
18063	1	27	114	0	18.3765	66	0	0	1	386	13	15	56.6	1	18	58	1.49988	136	3.51696	30	0.3387	5.2	33.336	2	3	85	4.71835	109.5	68	0
19685	1	30	1	0	17.8265	66	0	0	1	728	14	10	39.1	0	9	60	1.5516	158	4.08588	86	0.97094	5	31.15	1	2	84	4.66284	94.5	55.5	0
15737	1	36	1	0	18.1416	66	0	0	1	2037	13	25	56.9	0	18	70	1.8102	185	4.7841	40	0.4516	5	31.15	1	1	83	4.60733	112	64	0
10343	1	41	0	0	18.25	66	0	0	1	1833	11	14	55	1	10	66.3	1.71452	209	5.40474	49	0.55321	5.1	32.243	1	1	82	4.55182	99.5	63	0
14731	1	35	1	0	17.4824	66	0	0	1	745	15	22	54.4	0	14	80.4	2.07914	184	4.75824	61	0.68869	5	31.15	1	1	81	4.49631	109	70.5	0
15105	1	56	0	0	20.0157	66	0	0	1	561	17	14	53.9	0	10	64.8	1.67573	207	5.35302	70	0.7903	5.1	32.243	1	2	80	4.4408	121.5	86	0
2089	1	44	2.8	0	15.277	66	0	0	1	3956	21	21	47	0	16	47.4	1.22576	158	4.08588	38	0.42902	4.9	30.057	1	1	78	4.32978	101	71.5	0
7194	1	46	385	0	18.4339	66	0	0	1	4389	39	37	52.4	0	51	73.3	1.89554	167	4.31862	101	1.14029	4.4	24.592	4	3	76	4.21876	127.5	83	0
19549	1	50	0	0	19.4173	66	0	0	1	1036	14	23	51.4	1	14	66	1.70676	164	4.24104	92	1.03868	5.6	37.708	1	1	68	3.77468	105	71.5	0
8615	1	35	126	0	18.2481	66.2	0	0	1	4370	15	19	49.2	0	20	54.2	1.40161	176	4.55136	87	0.98223	4.9	30.057	2	3	97	5.38447	123	76.5	0
6773	1	56	1	0	18.7728	66.2	0	0	1	1080	13	13	50	0	10	41.2	1.06543	228	5.89608	130	1.4677	5.1	32.243	1	3	97	5.38447	107.5	73.5	0
781	1	62	84	0	20.0294	66.2	0	0	1	4386	15	17	54.2	1	14	64.1	1.65763	228	5.89608	41	0.46289	5.2	33.336	2	1	95	5.27345	109.5	71	0
5242	1	56	0	0	19.3743	66.2	0	0	1	4388	14	14	52.3	1	8	51.9	1.34213	177	4.57722	40	0.4516	4.4	24.592	1	2	84	4.66284	104.5	67.5	0
8399	1	35	1	0	18.6541	66.2	0	0	1	2555	15	13	51.9	0	10	45	1.1637	184	4.75824	57	0.64353	5.2	33.336	1	3	81	4.49631	100	60	0
3647	1	44	84	0	19.465	66.2	0	0	1	4368	14	11	55.2	0	14	47.9	1.23869	210	5.4306	83	0.93707	4.9	30.057	2	3	77	4.27427	94.5	62	0
3851	1	47	90	0	16.4487	66.3	0	0	1	4307	17	25	49.8	0	18	59.6	1.54126	223	5.76678	90	1.0161	5.1	32.243	2	2	101	5.60651	98.5	60.5	0
2389	1	59	126	0	18.8275	66.3	0	0	1	281	24	18	48.5	0	49	43.4	1.12232	190	4.9134	34	0.38386	5.4	35.522	2	3	101	5.60651	98.5	66	0
1652	1	53	56	0	17.6192	66.3	0	0	1	932	14	12	51.4	0	11	53.9	1.39385	155	4.0083	32	0.36128	4.8	28.964	1	1	100	5.551	98.5	65	0
9988	1	45	245	0	17.1606	66.3	0	0	1	3664	17	21	54.8	0	13	51	1.31886	171	4.42206	44	0.49676	5.4	35.522	3	3	90	4.9959	111.5	71.5	0
6891	1	50	359.8	0	16.9734	66.3	0	0	1	4329	8	16	52.1	0	36	84.5	2.18517	186	4.80996	168	1.89672	4.5	25.685	4	3	86	4.77386	135	80	0
5214	1	34	126	0	16.8287	66.3	0	0	1	4421	35	26	53.5	0	33	48.5	1.25421	134	3.46524	52	0.58708	4.7	27.871	2	3	81	4.49631	130	75	0
4944	1	41	154	0	17.69	66.4	0	0	1	2246	17	12	52.7	0	29	93.7	2.42308	204	5.27544	35	0.39515	4.8	28.964	3	3	93	5.16243	101	66.5	0
7193	1	36	1	0	17.9713	66.4	0	0	1	4554	10	22	53.6	1	11	40.2	1.03957	153	3.95658	55	0.62095	5.2	33.336	1	1	91	5.05141	87	58.5	0
1919	1	41	0	0	21.478	66.4	0	0	1	4017	24	22	58.9	1	10	61.5	1.59039	201	5.19786	42	0.47418	5	31.15	1	2	89	4.94039	111.5	70	0
11816	1	38	36	0	20.2844	66.4	0	0	1	1101	10	15	53.3	0	12	54.7	1.41454	190	4.9134	28	0.31612	5	31.15	1	1	88	4.88488	93	59.5	0
13697	1	37	0	0	18.9026	66.5	0	0	1	1459	18	22	51.4	0	21	88.2	2.28085	225	5.8185	31	0.34999	5.4	35.522	1	1	101	5.60651	99.5	65	0
19652	1	63	0	0	18.8504	66.5	0	0	1	940	20	26	50.7	0	21	50	1.293	197	5.09442	27	0.30483	5.4	35.522	1	1	99	5.49549	102	64	0
19955	1	42	1	0	18.6788	66.5	0	0	1	850	11	18	57.4	1	11	80	2.0688	220	5.6892	41	0.46289	5.3	34.429	1	1	99	5.49549	103.5	59.5	0
15804	1	36	54	0	18.0574	66.5	0	0	1	1844	19	22	49.4	0	15	44	1.13784	144	3.72384	16	0.18064	5.1	32.243	1	3	97	5.38447	109.5	67	0
13677	1	39	2.8	0	20.7026	66.5	0	0	1	2925	14	18	52.8	0	29	71.2	1.84123	215	5.5599	62	0.69998	5.5	36.615	1	1	96	5.32896	107	70.5	0
17563	1	36	2.8	0	17.9926	66.5	0	0	1	1445	25	23	49.7	0	12	79	2.04294	160	4.1376	40	0.4516	5	31.15	1	1	96	5.32896	125	80.5	0
10774	1	42	5.13333	0	19.459	66.5	0	0	1	3653	24	21	56.9	0	13	53.8	1.39127	182	4.70652	74	0.83546	5.044	31.6309	1	2	95	5.27345	88	57	0
10622	1	39	0	0	17.6114	66.5	0	0	1	2501	24	22	50.3	0	21	39.4	1.01888	182	4.70652	124	1.39996	5.248	33.8606	1	2	95	5.27345	114.5	74.5	0
10697	1	35	0	0	21.3945	66.5	0	0	1	3647	30	23	52.4	0	11	45.4	1.17404	236	6.10296	52	0.58708	4.942	30.5161	1	1	94	5.21794	119.5	76.5	0
16563	1	40	4.2	0	18.0011	66.5	0	0	1	1820	15	23	54.5	0	15	62	1.60332	172	4.44792	50	0.5645	5.1	32.243	1	1	93	5.16243	105.5	65	0
2193	1	42	0	0	19.2892	66.5	0	0	1	4025	11	12	56.8	1	13	61.9	1.60073	232	5.99952	46	0.51934	5.6	37.708	1	3	92	5.10692	101.5	63	1
15530	1	40	2.8	0	17.4477	66.5	0	0	1	1470	27	23	46.3	0	18	59.6	1.54126	211	5.45646	152	1.71608	5	31.15	1	3	91	5.05141	107.5	67.5	0
685	1	57	0	0	17.4349	66.5	0	0	1	1096	16	12	52	0	13	32.8	0.848208	223	5.76678	100	1.129	5.2	33.336	1	3	91	5.05141	103.5	67	0
15179	1	35	1	0	18.4879	66.5	0	0	1	267	15	15	50.7	0	11	57.7	1.49212	167	4.31862	33	0.37257	5.2	33.336	1	1	90	4.9959	110.5	67	0
20119	1	48	36	0	17.8884	66.5	0	0	1	731	8	13	53.6	0	15	51	1.31886	140	3.6204	38	0.42902	5.1	32.243	1	3	89	4.94039	98.5	54.5	0
16205	1	39	0	0	16.2931	66.5	0	0	1	1056	13	19	46.7	0	24	54	1.39644	155	4.0083	41	0.46289	4.8	28.964	1	1	88	4.88488	118.5	76.5	0
1546	1	35	350	0	19.8767	66.5	0	0	1	4376	16	9	52.1	0	18	49.8	1.28783	172	4.44792	78	0.88062	4.4	24.592	4	3	87	4.82937	113.5	71.5	0
1240	1	48	126	0	21.2738	66.5	0	0	1	3679	9	14	55.9	0	12	85.8	2.21879	183	4.73238	25	0.28225	4.6	26.778	2	2	86	4.77386	102.5	63	0
1290	1	46	1	0	19.8328	66.5	0	0	1	4267	15	11	52.5	0	19	28.6	0.739596	150	3.879	66	0.74514	5.1	32.243	1	3	85	4.71835	98.5	63	0
10619	1	59	22	0	17.8013	66.5	0	0	1	3373	15	17	46.2	0	9	65.6	1.69642	211	5.45646	61	0.68869	5.146	32.7458	1	3	83	4.60733	98	64.5	0
15470	1	35	36	0	18.4563	66.5	0	0	1	1781	20	26	56.2	0	13	87.3	2.25758	195	5.0427	21	0.23709	5.4	35.522	1	1	83	4.60733	127	69.5	0
8795	1	35	0	0	17.7934	66.6	0	0	1	4370	17	17	58.1	0	18	56.5	1.46109	175	4.5255	47	0.53063	4.9	30.057	1	1	98	5.43998	105	70	0
2814	1	40	1	0	18.257	66.6	0	0	1	4360	29	22	54.2	0	12	54.8	1.41713	192	4.96512	79	0.89191	4.8	28.964	1	2	87	4.82937	109.5	65	0
12152	1	37	399	0	19.8108	66.7	0	0	1	2496	21	17	52.7	0	22	50	1.293	205	5.3013	44	0.49676	4.9	30.057	4	3	96	5.32896	123.5	74.5	0
5030	1	49	1	0	19.4377	66.7	0	0	1	3354	13	14	54.6	0	9	58.6	1.5154	179	4.62894	61	0.68869	5	31.15	1	1	94	5.21794	100	64	0
6708	1	57	0	0	18.5303	66.7	0	0	1	372	29	14	49.9	0	14	54.7	1.41454	244	6.30984	74	0.83546	5.6	37.708	1	2	90	4.9959	93.5	59	0
8409	1	35	154	0	19.7271	66.7	0	0	1	4286	15	19	46.3	1	55	57	1.47402	166	4.29276	33	0.37257	4.8	28.964	3	3	89	4.94039	99.5	61	0
2192	1	62	245	0	16.5047	66.7	0	0	1	4421	10	21	56	0	19	89.7	2.31964	211	5.45646	56	0.63224	4.7	27.871	3	3	88	4.88488	105	68.5	0
221	1	43	126	0	17.9602	66.7	0	0	1	4374	22	27	51.6	1	52	81.7	2.11276	153	3.95658	63	0.71127	4.5	25.685	2	3	82	4.55182	128.5	75.5	0
7031	1	49	36	0	18.7852	66.8	0	0	1	4367	15	17	49.3	0	15	34.3	0.886998	191	4.93926	71	0.80159	4.8	28.964	1	3	102	5.66202	118.5	80	0
13159	1	36	84	0	19.3891	66.8	0	0	1	2399	33	28	53.3	0	26	76.9	1.98863	198	5.12028	78	0.88062	4.8	28.964	2	3	90	4.9959	100.5	65	0
7495	1	36	231	0	18.5776	66.8	0	0	1	2188	16	14	53.5	0	14	67.1	1.73521	174	4.49964	39	0.44031	4.9	30.057	3	2	88	4.88488	97.5	59	0
10915	1	38	12	0	20.0293	66.9	0	0	1	3613	14	16	52.5	0	10	46.4	1.1999	167	4.31862	51	0.57579	5.35	34.9755	1	2	100	5.551	100.5	61	0
17709	1	38	0	0	19.4012	67	0	0	1	1365	14	12	52.5	0	12	53	1.37058	151	3.90486	45	0.50805	5.2	33.336	1	2	108	5.99508	99.5	58.5	0
19397	1	54	31.5	0	17.2979	67	0	0	1	374	18	16	48.3	0	15	69	1.78434	198	5.12028	56	0.63224	5.5	36.615	1	2	108	5.99508	112.5	68.5	0
10791	1	30	177	0	19.5915	67	0	0	1	3629	8	13	58.5	0	13	44.3	1.1456	151	3.90486	45	0.50805	4.738	28.2863	3	3	103	5.71753	127.5	79.5	0
18072	1	34	36	0	17.611	67	0	0	1	1363	23	24	54.8	1	10	80	2.0688	198	5.12028	55	0.62095	5.5	36.615	1	1	103	5.71753	117	73	0
17887	1	34	5.13333	0	18.3144	67	0	0	1	1092	17	12	61.4	0	21	60	1.5516	210	5.4306	118	1.33222	5.2	33.336	1	1	102	5.66202	129.5	83.5	0
18973	1	30	12	0	20.0725	67	0	0	1	725	10	8	58.9	1	14	60	1.5516	179	4.62894	39	0.44031	5.4	35.522	1	2	102	5.66202	116	71	0
7907	1	57	44	0	18.9008	67	0	0	1	765	9	15	53.6	0	18	52.2	1.34989	152	3.93072	33	0.37257	4.84	29.4012	1	3	101	5.60651	101.5	72.5	0
20724	1	34	180	0	19.6292	67	0	0	1	456	23	17	53.7	0	13	103	2.66358	192	4.96512	55	0.62095	5.2	33.336	3	2	101	5.60651	106.5	67	0
5638	1	63	1	0	20.1172	67	0	0	1	2938	16	21	51.5	1	9	37.5	0.96975	200	5.172	60	0.6774	5.4	35.522	1	1	100	5.551	105.5	68	0
1700	1	43	84	0	19.1616	67	0	0	1	4402	25	22	51.6	0	10	39.1	1.01113	172	4.44792	70	0.7903	5.1	32.243	2	3	99	5.49549	95.5	61.5	0
13656	1	40	60	0	20.2382	67	0	0	1	2445	14	19	55.5	0	22	60.8	1.57229	146	3.77556	38	0.42902	5.1	32.243	1	1	99	5.49549	125	80.5	0
19669	1	30	1	0	17.8447	67	0	0	1	784	14	10	48.7	0	16	58	1.49988	213	5.50818	75	0.84675	5.4	35.522	1	1	99	5.49549	121	67.5	0
18792	1	56	154	0	18.5712	67	0	0	1	746	10	11	49.1	0	34	108	2.79288	217	5.61162	45	0.50805	5.2	33.336	3	3	99	5.49549	142.5	85.5	0
20057	1	56	0	0	19.982	67	0	0	1	726	9	13	52.7	0	14	85	2.1981	218	5.63748	52	0.58708	5.3	34.429	1	2	99	5.49549	99	60.5	0
8176	1	43	0	0	15.2793	67	0	0	1	1833	12	14	46.9	1	11	46.6	1.20508	188	4.86168	44	0.49676	4.8	28.964	1	2	97	5.38447	106.5	63.5	0
18905	1	61	18	0	18.4574	67	0	0	1	1088	13	10	50.8	0	24	43	1.11198	208	5.37888	67	0.75643	5.5	36.615	1	3	97	5.38447	104	59.5	0
3668	1	33	168	0	17.1201	67	0	0	1	637	12	17	55.1	0	21	85.3	2.20586	169	4.37034	73	0.82417	5.1	32.243	3	3	97	5.38447	121	77.5	0
1560	1	49	0	0	17.3857	67	0	0	1	3803	20	23	50.6	0	17	43.2	1.11715	237	6.12882	165	1.86285	5.044	31.6309	1	1	96	5.32896	117	66	0
3169	1	60	0	0	20.1847	67	0	0	1	2792	18	14	49.5	0	12	61.2	1.58263	211	5.45646	73	0.82417	5.4	35.522	1	1	96	5.32896	117.5	77.5	0
10002	1	35	4.2	0	19.853	67	0	0	1	1492	11	17	59.9	1	9	54.3	1.4042	181	4.68066	104	1.17416	5.452	36.0904	1	3	96	5.32896	95	62	0
6599	1	56	0	0	16.2991	67	0	0	1	1411	11	8	48.5	0	16	54.5	1.40937	191	4.93926	72	0.81288	4.9	30.057	1	3	96	5.32896	92	57	0
11293	1	59	84	0	17.8263	67	0	0	1	721	14	19	51.7	0	11		0	186	4.80996	115	1.29835	5.452	36.0904	2	1	96	5.32896	133	83	0
19127	1	29	180	0	19.4446	67	0	0	1	720	20	21	58.6	1	34	82	2.12052	194	5.01684	66	0.74514	4.6	26.778	3	1	96	5.32896	126.5	73.5	0
19987	1	39	1	0	19.4469	67	0	0	1	672	10	10	56.4	0	14	76	1.96536	193	4.99098	26	0.29354	5	31.15	1	2	96	5.32896	115.5	64.5	0
8652	1	40	84	0	19.735	67	0	0	1	4379	9	13	56.9	0	5	54.8	1.41713	157	4.06002	39	0.44031	4.6	26.778	2	3	95	5.27345	100	65.5	0
6016	1	36	60	0	20.0062	67	0	0	1	4011	20	20	56.6	0	10	54.5	1.40937	195	5.0427	65	0.73385	4.8	28.964	1	3	95	5.27345	140.5	86.5	0
9908	1	56	308	0	17.9559	67	0	0	1	3827	13	17	56	0	20	54.2	1.40161	157	4.06002	73	0.82417	5.1	32.243	4	3	95	5.27345	111.5	73	0
19020	1	36	0	0	20.4082	67	0	0	1	324	12	13	57.6	0	12	61	1.57746	160	4.1376	34	0.38386	5.4	35.522	1	1	95	5.27345	98	54	0
6363	1	39	126	0	18.9286	67	0	0	1	3325	11	12	58.5	0	12	64.9	1.67831	159	4.11174	63	0.71127	4.8	28.964	2	3	94	5.21794	104.5	64.5	0
13451	1	37	308	0	18.2232	67	0	0	1	2591	20	20	56	0	24	65.5	1.69383	127	3.28422	50	0.5645	4.9	30.057	4	3	93	5.16243	113.5	75	0
15387	1	35	0	0	17.8285	67	0	0	1	2565	16	18	55.1	0	13	55.6	1.43782	183	4.73238	51	0.57579	5.2	33.336	1	1	93	5.16243	116	75.5	0
17567	1	35	18	0	21.5822	67	0	0	1	1726	18	21	58.9	0	11	51	1.31886	179	4.62894	58	0.65482	5.4	35.522	1	3	93	5.16243	116.5	77	0
18128	1	29	0	0	19.3795	67	0	0	1	1460	9	15	57.8	0	15	62	1.60332	247	6.38742	40	0.4516	4.9	30.057	1	1	93	5.16243	117	69	0
19779	1	37	54	0	18.1873	67	0	0	1	761	27	26	58.6	0	25	67	1.73262	176	4.55136	48	0.54192	5.4	35.522	1	2	93	5.16243	90	50	0
5437	1	40	36	0	17.1805	67	0	0	1	4342	17	12	53.4	0	12	52.9	1.36799	157	4.06002	45	0.50805	5.2	33.336	1	1	91	5.05141	101	67.5	0
14537	1	39	0	0	16.967	67	0	0	1	2526	17	21	54	0	19	76.7	1.98346	170	4.3962	34	0.38386	5.5	36.615	1	1	91	5.05141	92	54	0
17486	1	35	0	0	18.8214	67	0	0	1	1116	17	22	55.1	0	7	73	1.88778	183	4.73238	25	0.28225	5.1	32.243	1	1	91	5.05141	103	65	0
6121	1	29	0	0	18.4328	67	0	0	1	748	14	12	51.1	0	11	50.3	1.30076	160	4.1376	62	0.69998	5.1	32.243	1	3	91	5.05141	98.5	64.5	0
13792	1	30	18	0	17.92	67	0	0	1	2917	13	18	52.4	0	17	53.2	1.37575	169	4.37034	54	0.60966	4.9	30.057	1	1	90	4.9959	105.5	70	0
14384	1	35	1	0	18.2983	67	0	0	1	2555	14	21	55.4	0	16	87.4	2.26016	236	6.10296	59	0.66611	5.4	35.522	1	1	90	4.9959	100.5	67.5	0
16564	1	35	252	0	20.4914	67	0	0	1	1827	24	27	52	0	21	65	1.6809	164	4.24104	57	0.64353	5.4	35.522	3	3	90	4.9959	103.5	65	0
8199	1	35	60	0	18.5351	67	0	0	1	4375	15	15	58.2	0	13	79.2	2.04811	219	5.66334	37	0.41773	4.4	24.592	1	1	89	4.94039	104	66.5	0
20063	1	30	54	0	16.7646	67	0	0	1	320	28	19	52.7	1	18	70	1.8102	192	4.96512	51	0.57579	5.4	35.522	1	1	89	4.94039	116	69	0
16534	1	36	1	0	19.6801	67	0	0	1	2128	20	21	54.1	0	18	45	1.1637	169	4.37034	47	0.53063	4.8	28.964	1	1	88	4.88488	117	60.5	0
16493	1	35	84	0	18.3217	67	0	0	1	745	23	25	53.7	0	20	50	1.293	174	4.49964	31	0.34999	5.1	32.243	2	3	88	4.88488	115.5	75	0
2913	1	46	36	0	18.9102	67	0	0	1	4466	12	11	49.2	0	12	65.6	1.69642	173	4.47378	62	0.69998	5.4	35.522	1	2	87	4.82937	111.5	76.5	0
18565	1	36	36	0	16.321	67	0	0	1	1113	16	11	45.9	0	14	101	2.61186	207	5.35302	21	0.23709	5.1	32.243	1	1	87	4.82937	104	63.5	0
14762	1	38	1	0	20.3769	67	0	0	1	365	33	23	64.2	1	17	107.6	2.78254	252	6.51672	62	0.69998	4.9	30.057	1	2	87	4.82937	94	60.5	0
12232	1	47	413	0	18.0836	67	0	0	1	3276	15	21	51.1	0	13	77.2	1.99639	196	5.06856	51	0.57579	5	31.15	4	3	86	4.77386	108.5	65.5	0
5153	1	60	60	0	18.0239	67	0	0	1	1640	14	19	51.6	0	16	64.7	1.67314	221	5.71506	64	0.72256	5.2	33.336	1	1	86	4.77386	146.5	91	0
16367	1	49	1	0	18.1205	67	0	0	1	357	14	20	50.9	0	18	46	1.18956	180	4.6548	68	0.76772	5.2	33.336	1	3	86	4.77386	95.5	62.5	0
15698	1	39	12	0	18.7531	67	0	0	1	1057	12	13	54.9	0	13	97	2.50842	207	5.35302	62	0.69998	5.2	33.336	1	1	84	4.66284	103.5	67.5	0
8013	1	24	1	0	19.0771	67	0	0	1	4356	17	11	54.1	1	15	71.6	1.85158	168	4.34448	62	0.69998	4.5	25.685	1	1	83	4.60733	113.5	71	0
12477	1	33	1	0	16.611	67	0	0	1	3277	19	25	54.6	0	16	58.1	1.50247	158	4.08588	19	0.21451	5.2	33.336	1	1	83	4.60733	99	65.5	0
9528	1	41	0	0	18.7067	67	0	0	1	4292	28	22	51.3	0	13	51.2	1.32403	153	3.95658	57	0.64353	5.1	32.243	1	3	81	4.49631	118.5	79.5	0
14658	1	46	54	0	18.6831	67	0	0	1	2690	14	20	56.5	1	22	94.1	2.43343	235	6.0771	59	0.66611	4.9	30.057	1	2	81	4.49631	116	70.5	0
12984	1	35	0	0	20.0283	67.2	0	0	1	2205	19	16	57	0	15	37.3	0.964578	145	3.7497	44	0.49676	5.1	32.243	1	3	97	5.38447	113.5	65	0
1383	1	44	18	0	18.6123	67.2	0	0	1	3940	13	18	53.6	0	10	48.9	1.26455	214	5.53404	59	0.66611	4.8	28.964	1	2	93	5.16243	103	62	0
5125	1	38	0	0	18.6277	67.2	0	0	1	4371	10	16	52.2	1	11	67.2	1.73779	162	4.18932	86	0.97094	4.7	27.871	1	2	86	4.77386	110	70	0
11287	1	39	0	0	20.3246	67.3	0	0	1	3595	22	21	58.6	0	18	56.2	1.45333	208	5.37888	70	0.7903	5.35	34.9755	1	1	99	5.49549	126.5	82.5	0
6880	1	51	60	0	20.5363	67.3	0	0	1	4360	12	13	53.1	0	16	41.9	1.08353	235	6.0771	73	0.82417	5.4	35.522	1	3	96	5.32896	121	76	0
8609	1	51	0	0	19.0675	67.3	0	0	1	3671	13	15	47.6	0	19	55.6	1.43782	182	4.70652	53	0.59837	4.8	28.964	1	3	93	5.16243	111	66.5	0
3056	1	39	5.13333	0	18.3134	67.3	0	0	1	2825	20	16	53.3	0	17	49.2	1.27231	234	6.05124	112	1.26448	5.7	38.801	1	3	93	5.16243	104.5	62	0
9023	1	34	4.2	0	18.2742	67.3	0	0	1	4441	22	14	55.2	0	12	36.5	0.94389	171	4.42206	90	1.0161	4.6	26.778	1	1	92	5.10692	112.5	74	0
13084	1	36	105	0	20.049	67.3	0	0	1	2934	13	18	58.9	0	14	54.5	1.40937	183	4.73238	29	0.32741	5.7	38.801	2	3	90	4.9959	94.5	60.5	0
3172	1	45	329	0	20.1408	67.3	0	0	1	3290	24	29	55.5	0	14	57.4	1.48436	189	4.88754	58	0.65482	4.8	28.964	4	2	83	4.60733	97	63.5	0
3918	1	37	4.2	0	18.013	67.3	0	0	1	4292	23	16	53.6	0	15	50.3	1.30076	203	5.24958	41	0.46289	4.8	28.964	1	1	74	4.10774	82	49.5	0
10401	1	50	1	0	17.8484	67.5	0	0	1	3219	18	21	54.1	0	14	54.3	1.4042	139	3.59454	38	0.42902	5	31.15	1	2	105	5.82855	106.5	56	0
827	1	62	4.2	0	18.5614	67.5	0	0	1	4607	21	19	52.7	0	13	48.7	1.25938	217	5.61162	62	0.69998	5.6	37.708	1	1	103	5.71753	80	53.5	0
4425	1	43	12	0	18.6435	67.5	0	0	1	4389	22	18	53.5	0	13	71.6	1.85158	234	6.05124	62	0.69998	5.5	36.615	1	2	101	5.60651	125.5	78	0
3017	1	31	22	0	22.3482	67.5	0	0	1	3751	23	18	66.5	0	74	68.3	1.76624	188	4.86168	64	0.72256	4.4	24.592	1	2	100	5.551	105	65	0
13503	1	41	1	0	17.5264	67.5	0	0	1	2912	10	17	47.6	0	14	62.7	1.62142	186	4.80996	48	0.54192	5.1	32.243	1	1	100	5.551	141	92	0
14583	1	36	1	0	18.1712	67.5	0	0	1	2415	24	18	56.8	0	21	55.2	1.42747	174	4.49964	39	0.44031	5.5	36.615	1	1	99	5.49549	96.5	60	0
15699	1	30	0	0	19.7273	67.5	0	0	1	2205	10	18	52.8	0	15	53	1.37058	190	4.9134	42	0.47418	5	31.15	1	2	99	5.49549	116	76.5	0
11286	1	40	0	0	18.5482	67.5	0	0	1	310	10	12	52.6	0	9	45.2	1.16887	128	3.31008	75	0.84675	4.942	30.5161	1	1	99	5.49549	104.5	70	0
13971	1	40	54	0	17.6227	67.5	0	0	1	1006	21	19	53.6	0	12	56.1	1.45075	179	4.62894	66	0.74514	5.5	36.615	1	1	97	5.38447	99	66.5	0
2797	1	40	0	0	18.6545	67.5	0	0	1	4403	22	17	52.4	0	14	69	1.78434	200	5.172	85	0.95965	5.1	32.243	1	3	96	5.32896	128.5	78.5	0
11950	1	22	0	0	18.0729	67.5	0	0	1	3491	20	19	52.6	0	12	61.4	1.5878	183	4.73238	64	0.72256	5.1	32.243	1	1	96	5.32896	124	70	0
12296	1	30	12	0	17.5575	67.5	0	0	1	1820	12	15	51.4	1	13	62.8	1.62401	195	5.0427	68	0.76772	5	31.15	1	1	96	5.32896	115	74.5	0
12473	1	34	1	0	20.135	67.5	0	0	1	2194	17	17	57.1	0	12	40.3	1.04216	218	5.63748	75	0.84675	5.5	36.615	1	3	95	5.27345	112	62.5	0
6015	1	69	1	0	19.0356	67.5	0	0	1	1464	16	19	50.7	1	15	73.8	1.90847	177	4.57722	46	0.51934	5.2	33.336	1	2	91	5.05141	139	80	0
19533	1	35	84	0	16.766	67.5	0	0	1	708	10	10	53.9	1	12	67	1.73262	187	4.83582	33	0.37257	5.1	32.243	2	2	89	4.94039	109.5	65.5	0
16216	1	51	1	0	18.2025	67.5	0	0	1	1968	12	22	47.3	1	19	58	1.49988	169	4.37034	32	0.36128	5.1	32.243	1	3	87	4.82937	120.5	73.5	0
15091	1	30	0	0	20.6929	67.5	0	0	1	709	20	17	56.2	0	17	77.4	2.00156	220	5.6892	19	0.21451	5.1	32.243	1	3	87	4.82937	118.5	63.5	0
13493	1	42	1	0	19.7227	67.5	0	0	1	2904	12	13	57.2	0	13	49.4	1.27748	172	4.44792	99	1.11771	5.1	32.243	1	2	83	4.60733	110	72	0
5038	1	54	66	0	17.8784	67.5	0	0	1	1818	18	16	50.4	0	31	55	1.4223	211	5.45646	70	0.7903	4.8	28.964	1	1	82	4.55182	116	75	0
430	1	59	242.9	0	18.2279	67.5	0	0	1	1127	16	29	53.8	0	28	60.4	1.56194	210	5.4306	101	1.14029	5	31.15	3	3	82	4.55182	96	66	0
1526	1	43	265	0	19.0452	67.6	0	0	1	3283	11	12	55.3	0	13	54.5	1.40937	160	4.1376	30	0.3387	5.5	36.615	3	2	103	5.71753	104	61.5	0
8277	1	27	22	0	20.6575	67.6	0	0	1	2898	16	8	51.7	0	14	38.4	0.993024	189	4.88754	148	1.67092	4.5	25.685	1	3	95	5.27345	102.5	61	0
11001	1	51	1	0	19.7646	67.6	0	0	1	2566	15	20	58.2	0	14	75.8	1.96019	173	4.47378	66	0.74514	5.146	32.7458	1	3	94	5.21794	90.5	48.5	0
4779	1	59	0	0	18.5791	67.6	0	0	1	4484	16	21	49	0	67	84.1	2.17483	219	5.66334	65	0.73385	5.4	35.522	1	3	91	5.05141	130	81	0
6196	1	37	1	0	19.2005	67.7	0	0	1	371	16	10	58.6	0	11	57.1	1.47661	154	3.98244	37	0.41773	4.7	27.871	1	1	98	5.43998	112	73	0
2652	1	43	66	0	19.1138	67.7	0	0	1	4025	14	10	48.2	0	12	53.8	1.39127	150	3.879	59	0.66611	4.8	28.964	1	2	95	5.27345	117	75	0
1552	1	66	0	0	20.0579	67.7	0	0	1	3777	17	22	50.9	1	7	41.5	1.07319	223	5.76678	63	0.71127	5.5	36.615	1	3	95	5.27345	95.5	58.5	0
11413	1	31	60	0	19.1642	67.7	0	0	1	3648	10	14	53	0	10	67.1	1.73521	171	4.42206	35	0.39515	4.738	28.2863	1	1	93	5.16243	102.5	68	0
12375	1	34	252	0	18.3175	67.7	0	0	1	2296	18	18	53	0	13	75.4	1.94984	226	5.84436	71	0.80159	4.8	28.964	3	3	83	4.60733	100.5	61	0
5123	1	36	36	0	18.2668	67.8	0	0	1	369	10	12	63.4	0	12	61.8	1.59815	215	5.5599	84	0.94836	5.1	32.243	1	3	95	5.27345	112	73	0
12290	1	51	0	0	20.3178	67.8	0	0	1	2844	18	22	56.8	0	13	47.9	1.23869	145	3.7497	60	0.6774	5.4	35.522	1	2	94	5.21794	125	84.5	0
10049	1	35	36	0	19.2923	67.8	0	0	1	4015	19	16	60.1	0	12	39.4	1.01888	183	4.73238	54	0.60966	5.2	33.336	1	3	93	5.16243	124	78.5	0
3978	1	44	4.2	0	19.7405	67.8	0	0	1	4403	22	19	52.9	0	36	69.3	1.7921	202	5.22372	55	0.62095	4.9	30.057	1	1	89	4.94039	119.5	76	0
8871	1	42	35	0	19.3266	67.8	0	0	1	4272	20	16	53.9	0	24	49.9	1.29041	239	6.18054	87	0.98223	4.8	28.964	1	1	88	4.88488	106.5	66	0
13132	1	64	5.13333	0	18.8239	67.8	0	0	1	389	19	18	51	0	15	36.6	0.946476	154	3.98244	70	0.7903	5.1	32.243	1	3	88	4.88488	122	77	0
9400	1	48	55	0	18.6441	67.8	0	0	1	366	28	18	55.8	1	32	79.1	2.04553	203	5.24958	39	0.44031	5.4	35.522	1	1	87	4.82937	96	61.5	0
20684	1	41	1	0	16.0053	68	0	0	1	336	8	11	53.6	0	13	91	2.35326	191	4.93926	48	0.54192	5.4	35.522	1	1	106	5.88406	134	72.5	0
16075	1	66	245	0	19.0823	68	0	0	1	1636	11	22	51.7	1	17	82	2.12052	213	5.50818	34	0.38386	5.4	35.522	3	2	105	5.82855	112.5	74	0
18914	1	30	0	0	18.247	68	0	0	1	1099	8	8	58.4	0	8	68	1.75848	162	4.18932	59	0.66611	5.1	32.243	1	1	104	5.77304	131	84	0
19465	1	48	12	0	18.3908	68	0	0	1	1118	18	14	50.8	0	34	59	1.52574	203	5.24958	66	0.74514	5.2	33.336	1	1	103	5.71753	121	73	0
6988	1	42	44	0	22.692	68	0	0	1	4389	25	17	59.7	0	23	46.4	1.1999	194	5.01684	94	1.06126	4.9	30.057	1	3	102	5.66202	124.5	79	0
13566	1	34	0	0	19.3138	68	0	0	1	2814	38	27	52.2	0	18	46.1	1.19215	175	4.5255	57	0.64353	5	31.15	1	2	101	5.60651	110	75.5	0
11776	1	35	18	0	20.5682	68	0	0	1	1829	15	23	57.5	0	13	53.2	1.37575	207	5.35302	72	0.81288	5.2	33.336	1	3	100	5.551	122	74.5	0
17833	1	35	1	0	18.2468	68	0	0	1	373	19	13	52.3	0	14	55	1.4223	169	4.37034	64	0.72256	5.7	38.801	1	3	100	5.551	104.5	67	0
19392	1	40	4.2	0	19.0317	68	0	0	1	328	6	8	56.5	0	11	54	1.39644	172	4.44792	31	0.34999	5.5	36.615	1	3	100	5.551	89	52	0
16644	1	35	13.65	0	19.9703	68	0	0	1	2096	14	21	59.7	0	14	74	1.91364	204	5.27544	89	1.00481	5.1	32.243	1	3	99	5.49549	126.5	72	0
8683	1	59	84	0	19.9353	68	0	0	1	4065	10	11	55	0	7	56.1	1.45075	142	3.67212	45	0.50805	5.2	33.336	2	3	98	5.43998	150.5	93.5	0
19305	1	35	200	0	21.2183	68	0	0	1	987	19	8	55	0	74	42	1.08612	233	6.02538	119	1.34351	5.2	33.336	3	2	98	5.43998	111.5	73	0
19144	1	33	84	0	17.7625	68	0	0	1	726	14	11	55.9	0	18	85	2.1981	196	5.06856	98	1.10642	5	31.15	2	2	98	5.43998	110.5	72.5	0
15290	1	36	0	0	20.253	68	0	0	1	453	24	25	58.6	0	15	50.8	1.31369	134	3.46524	15	0.16935	5	31.15	1	1	98	5.43998	101	69.5	0
15739	1	30	84	0	18.2146	68	0	0	1	2184	15	18	57	0	23	40	1.0344	165	4.2669	46	0.51934	5.1	32.243	2	3	97	5.38447	112	69.5	0
19920	1	37	54	0	20.7135	68	0	0	1	735	13	13	59.3	0	20	81	2.09466	179	4.62894	48	0.54192	5.2	33.336	1	1	97	5.38447	109	66.5	0
20410	1	31	12	0	20.4287	68	0	0	1	645	19	23	58.9	1	26	83	2.14638	206	5.32716	40	0.4516	5.5	36.615	1	1	97	5.38447	108	70	0
15053	1	55	84	0	18.6763	68	0	0	1	338	18	25	50.6	0	13	71.4	1.8464	178	4.60308	63	0.71127	5.9	40.987	2	2	97	5.38447	105.5	69	0
8332	1	35	54	0	20.6489	68	0	0	1	3492	19	14	56.9	0	13	57.5	1.48695	197	5.09442	100	1.129	5.2	33.336	1	2	96	5.32896	126	78	0
15188	1	37	0	0	17.7756	68	0	0	1	2568	22	18	54.5	0	24	53.7	1.38868	197	5.09442	52	0.58708	5	31.15	1	1	96	5.32896	104	60.5	0
13787	1	61	0	0	17.7375	68	0	0	1	1021	10	24	43	0	44	86.7	2.24206	215	5.5599	31	0.34999	5.2	33.336	1	2	96	5.32896	103	66.5	0
19576	1	29	0	0	19.9113	68	0	0	1	1095	52	33	60.7	0	13	87	2.24982	175	4.5255	40	0.4516	5.3	34.429	1	1	95	5.27345	111	54	0
19603	1	43	0	0	19.6408	68	0	0	1	728	13	11	62.3	0	12	58	1.49988	182	4.70652	46	0.51934	4.6	26.778	1	3	95	5.27345	108.5	67.5	0
3704	1	45	36	0	17.8963	68	0	0	1	4529	11	9	53.5	0	16	76.3	1.97312	218	5.63748	60	0.6774	4.9	30.057	1	3	94	5.21794	97.5	64.5	0
13805	1	53	0	0	19.2341	68	0	0	1	2791	15	22	58.3	1	16	48.9	1.26455	172	4.44792	36	0.40644	5.1	32.243	1	2	94	5.21794	108	71	0
17929	1	31	0	0	18.8496	68	0	0	1	646	25	12	53.9	0	13	118	3.05148	226	5.84436	61	0.68869	5.4	35.522	1	3	94	5.21794	110	63	0
17900	1	40	1	0	16.7914	68	0	0	1	626	10	12	51.6	0	16	57	1.47402	286	7.39596	120	1.3548	5.2	33.336	1	3	94	5.21794	96.5	56	0
570	1	63	54	0	18.4613	68	0	0	1	4116	14	20	50.2	1	9	52.2	1.34989	164	4.24104	25	0.28225	5	31.15	1	1	93	5.16243	107.5	70.5	0
1749	1	39	12	0	20.538	68	0	0	1	3427	15	23	53.9	1	14	47.2	1.22059	156	4.03416	37	0.41773	5.5	36.615	1	3	93	5.16243	95.5	64.5	0
13329	1	54	0	0	20.4101	68	0	0	1	2913	10	18	57.4	0	15	76.6	1.98088	222	5.74092	95	1.07255	5.4	35.522	1	1	93	5.16243	128.5	78.5	0
11032	1	57	72	0	19.9435	68	0	0	1	2191	20	20	48.1	1	27	43.3	1.11974	181	4.68066	82	0.92578	5.452	36.0904	2	3	93	5.16243	131.5	80.5	1
6411	1	42	154	0	17.5763	68	0	0	1	1841	17	16	48.2	0	21	51	1.31886	115	2.9739	30	0.3387	5.1	32.243	3	3	93	5.16243	93.5	63	0
15484	1	35	110	0	19.1974	68	0	0	1	1810	23	21	48.9	0	18	60.5	1.56453	194	5.01684	35	0.39515	5.7	38.801	2	3	93	5.16243	110	61	0
15646	1	29	252	0	19.6245	68	0	0	1	1419	11	17	60.1	0	15	68	1.75848	180	4.6548	19	0.21451	5.5	36.615	3	2	93	5.16243	110	65.5	0
18780	1	35	1	0	20.6155	68	0	0	1	746	10	10	60	0	9	71	1.83606	158	4.08588	36	0.40644	5.5	36.615	1	2	93	5.16243	127	80	0
7570	1	33	84	0	19.63	68	0	0	1	4668	23	14	57.4	0	15	76.7	1.98346	190	4.9134	57	0.64353	5	31.15	2	1	92	5.10692	111	73	0
16594	1	35	4.2	0	20.3112	68	0	0	1	2139	15	26	55.7	1	15	102	2.63772	237	6.12882	39	0.44031	5.2	33.336	1	1	92	5.10692	111.5	71	0
8686	1	56	154	0	20.7063	68	0	0	1	361	7	10	56.1	0	22	44.5	1.15077	253	6.54258	75	0.84675	5.1	32.243	3	3	92	5.10692	85	58	0
10922	1	36	0	0	18.5386	68	0	0	1	3454	18	16	55.1	0	13	41	1.06026	147	3.80142	61	0.68869	5.248	33.8606	1	3	91	5.05141	102.5	59	0
12445	1	30	60	0	19.3779	68	0	0	1	3290	19	18	56.2	0	16	61.2	1.58263	145	3.7497	28	0.31612	5	31.15	1	3	91	5.05141	99	62	0
15562	1	35	4.24667	0	22.0509	68	0	0	1	2205	21	27	54.7	0	15	59.2	1.53091	240	6.2064	93	1.04997	5.4	35.522	1	1	91	5.05141	116	85	0
19265	1	52	154	0	19.563	68	0	0	1	1100	20	13	47	0	22	65	1.6809	206	5.32716	76	0.85804	5.2	33.336	3	3	91	5.05141	97.5	62.5	0
13586	1	35	0	0	18.84	68	0	0	1	2904	25	21	54	0	12	53.2	1.37575	171	4.42206	51	0.57579	5.2	33.336	1	3	90	4.9959	90	57.5	0
16795	1	30	0	0	20.7928	68	0	0	1	1871	18	20	61.8	0	26	47	1.21542	137	3.54282	39	0.44031	4.7	27.871	1	3	90	4.9959	98	63	0
14119	1	35	84	0	19.219	68	0	0	1	1820	18	15	53.6	0	12	66.9	1.73003	148	3.82728	16	0.18064	5.2	33.336	2	3	90	4.9959	107.5	70	0
19295	1	30	1	0	17.7351	68	0	0	1	734	14	18	54.5	0	11	70	1.8102	223	5.76678	56	0.63224	5.4	35.522	1	1	90	4.9959	105	59.5	0
3244	1	59	1	0	17.7769	68	0	0	1	4351	13	19	49.4	0	8	43.5	1.12491	187	4.83582	115	1.29835	5.5	36.615	1	2	89	4.94039	110.5	74.5	0
11088	1	51	0	0	20.2634	68	0	0	1	3896	15	13	54.9	0	11	44.1	1.14043	183	4.73238	56	0.63224	5.35	34.9755	1	3	89	4.94039	106	63	0
19673	1	47	0	0	18.0451	68	0	0	1	749	20	26	55.2	0	11	102	2.63772	271	7.00806	24	0.27096	5.2	33.336	1	1	89	4.94039	100	58	0
20705	1	39	4.2	0	18.8228	68	0	0	1	369	40	24	56.4	0	13	45	1.1637	156	4.03416	77	0.86933	5.8	39.894	1	2	89	4.94039	89.5	56.5	0
8895	1	40	90	0	20.2502	68	0	0	1	4472	14	16	55.6	0	10	51.9	1.34213	153	3.95658	63	0.71127	4.7	27.871	2	3	88	4.88488	101	66.5	0
18334	1	55	110	0	18.4299	68	0	0	1	1143	15	19	56.7	1	60	87	2.24982	234	6.05124	54	0.60966	5.4	35.522	2	2	88	4.88488	119	81	0
19278	1	43	0	0	18.3004	68	0	0	1	1085	11	10	53.7	0	9	62	1.60332	174	4.49964	33	0.37257	5.2	33.336	1	2	88	4.88488	114	75	0
7427	1	40	245	0	17.5673	68	0	0	1	2563	18	25	49.7	0	23	53.9	1.39385	201	5.19786	144	1.62576	5	31.15	3	3	87	4.82937	112.5	68.5	0
2211	1	45	0	0	17.4701	68	0	0	1	2208	19	19	54.3	0	24	69.6	1.79986	201	5.19786	77	0.86933	4.8	28.964	1	1	87	4.82937	128.5	75.5	0
16798	1	34	141	0	19.2293	68	0	0	1	1890	9	16	55.9	0	14	60	1.5516	181	4.68066	47	0.53063	5.2	33.336	3	3	87	4.82937	113	70	0
8412	1	46	175	0	20.1176	68	0	0	1	1480	19	23	62.6	0	11	66	1.70676	188	4.86168	25	0.28225	5.1	32.243	3	1	87	4.82937	98.5	63.5	0
3883	1	35	1	0	18.5561	68	0	0	1	737	13	10	58.2	0	19	53	1.37058	144	3.72384	64	0.72256	4.9	30.057	1	3	87	4.82937	105.5	65	0
15789	1	30	108	0	18.5964	68	0	0	1	2261	16	22	55.4	0	18	72	1.86192	204	5.27544	29	0.32741	5.5	36.615	2	2	86	4.77386	101	64	0
15558	1	36	1	0	17.6479	68	0	0	1	1836	42	34	53.8	0	14	78.5	2.03001	205	5.3013	54	0.60966	4.9	30.057	1	2	86	4.77386	98.5	56	0
16506	1	33	1	0	19.4444	68	0	0	1	736	13	19	61.4	0	12	65	1.6809	164	4.24104	21	0.23709	5.1	32.243	1	1	86	4.77386	112.5	66.5	0
19692	1	36	4.2	0	19.3338	68	0	0	1	735	10	11	56.6	0	13	64	1.65504	167	4.31862	57	0.64353	5.1	32.243	1	1	85	4.71835	117	78.5	0
9677	1	35	54	0	19.6344	68	0	0	1	720	12	8	62	0	8	63.4	1.63952	174	4.49964	54	0.60966	4.6	26.778	1	2	85	4.71835	109	73	0
15288	1	23	180	0	19.3736	68	0	0	1	704	22	18	51.6	1	16	54.8	1.41713	156	4.03416	31	0.34999	4.5	25.685	3	3	85	4.71835	103	48.5	0
15967	1	38	0	0	20.1288	68	0	0	1	1465	23	19	55.2	1	18	36	0.93096	221	5.71506	105	1.18545	5.1	32.243	1	3	84	4.66284	107.5	70.5	0
18412	1	35	1	0	18.1677	68	0	0	1	1127	30	22	54.5	0	27	65	1.6809	146	3.77556	43	0.48547	5.4	35.522	1	2	83	4.60733	91	57.5	0
20601	1	34	0	0	18.3895	68	0	0	1	472	11	15	58.2	0	11	103	2.66358	237	6.12882	21	0.23709	5.2	33.336	1	1	82	4.55182	115.5	63.5	0
19593	1	36	0	0	19.4827	68	0	0	1	369	19	18	51.7	1	14	69	1.78434	177	4.57722	42	0.47418	5.3	34.429	1	3	82	4.55182	117.5	74.5	0
18635	1	44	22	0	18.5923	68	0	0	1	1249	22	16	52.6	0	18	81	2.09466	251	6.49086	40	0.4516	5.2	33.336	1	1	81	4.49631	85	53.5	0
4835	1	43	154	0	17.8478	68	0	0	1	4174	20	18	55.6	1	15	45.3	1.17146	150	3.879	39	0.44031	4.9	30.057	3	3	80	4.4408	97.5	61.5	0
17243	1	36	0	0	19.9361	68	0	0	1	1561	26	28	56	1	14	48	1.24128	165	4.2669	41	0.46289	5.1	32.243	1	2	77	4.27427	120.5	78.5	0
9834	1	54	245	0	20.0893	68.1	0	0	1	310	9	15	56.7	1	14	59.7	1.54384	194	5.01684	46	0.51934	4.9	30.057	3	3	99	5.49549	91.5	61	0
11324	1	53	1	0	17.8119	68.2	0	0	1	1456	17	21	46.4	0	20	50.6	1.30852	215	5.5599	95	1.07255	6	42.08	1	2	109	6.05059	126	83.5	0
1680	1	62	1	0	20.0564	68.2	0	0	1	3172	13	21	49.5	1	18	82.4	2.13086	206	5.32716	38	0.42902	5.9	40.987	1	2	98	5.43998	94.5	62	0
7035	1	39	54	0	20.6699	68.2	0	0	1	735	38	17	58.2	1	16	44.1	1.14043	223	5.76678	282	3.18378	4.4	24.592	1	3	96	5.32896	117	75.5	0
12980	1	36	0	0	19.6391	68.2	0	0	1	732	15	20	55.1	0	12	52.8	1.36541	198	5.12028	30	0.3387	5.4	35.522	1	1	96	5.32896	135.5	80.5	0
3971	1	47	1	0	17.3664	68.2	0	0	1	1825	13	21	50.9	0	15	75.6	1.95502	198	5.12028	54	0.60966	5.1	32.243	1	3	93	5.16243	96.5	58	0
3387	1	51	126	0	19.1663	68.2	0	0	1	702	9	14	50.3	0	12	53.4	1.38092	214	5.53404	78	0.88062	5.1	32.243	2	1	87	4.82937	96	63.5	0
11194	1	35	1	0	18.8362	68.2	0	0	1	3516	11	13	53.1	0	11	57.4	1.48436	172	4.44792	138	1.55802	5.2	33.336	1	3	85	4.71835	102.5	63.5	0
2031	1	45	0	0	16.6431	68.2	0	0	1	2923	10	22	52.2	0	14	45.3	1.17146	235	6.0771	101	1.14029	5.4	35.522	1	3	85	4.71835	107.5	73	0
1662	1	44	154	0	18.9619	68.2	0	0	1	4193	28	20	54.8	1	38	89.5	2.31447	255	6.5943	67	0.75643	4.7	27.871	3	3	82	4.55182	104.5	66.5	0
12187	1	36	0	0	19.7541	68.3	0	0	1	3291	23	20	54.5	0	14	43.7	1.13008	186	4.80996	80	0.9032	5	31.15	1	3	96	5.32896	98	57.5	0
12351	1	39	84	0	19.4556	68.3	0	0	1	1288	19	19	54	0	23	57.4	1.48436	148	3.82728	31	0.34999	5.2	33.336	2	1	91	5.05141	101	56.5	0
12334	1	25	0	0	19.101	68.4	0	0	1	3236	18	15	59.1	0	12	57.6	1.48954	179	4.62894	46	0.51934	4.7	27.871	1	1	95	5.27345	113.5	73.5	0
11786	1	40	54	0	18.7214	68.4	0	0	1	854	42	35	52.4	0	15	58.4	1.51022	192	4.96512	68	0.76772	4.7	27.871	1	3	93	5.16243	108	65	0
12235	1	42	2.8	0	20.1152	68.4	0	0	1	3278	15	13	52.4	0	13	51.3	1.32662	188	4.86168	49	0.55321	5.4	35.522	1	1	90	4.9959	126.5	77.5	0
917	1	48	227	0	19.138	68.4	0	0	1	4396	26	18	55.7	0	30	55.7	1.4404	156	4.03416	57	0.64353	5.1	32.243	3	3	83	4.60733	111	72	0
16475	1	42	12	0	20.9125	68.5	0	0	1	368	24	24	62.3	1	43	44	1.13784	170	4.3962	76	0.85804	5.5	36.615	1	2	108	5.99508	107	69.5	0
9669	1	43	84	0	19.244	68.5	0	0	1	3663	15	22	58.8	0	11	66.3	1.71452	187	4.83582	58	0.65482	5.758	39.4349	2	1	105	5.82855	110	73.5	0
12319	1	39	0	0	18.2602	68.5	0	0	1	343	16	16	52.4	0	11	56.4	1.4585	228	5.89608	75	0.84675	5.5	36.615	1	1	104	5.77304	101.5	65.5	0
19090	1	40	0	0	18.8882	68.5	0	0	1	1226	14	13	56.4	0	15	61	1.57746	209	5.40474	78	0.88062	5.3	34.429	1	1	103	5.71753	100	68	0
15709	1	59	18	0	20.013	68.5	0	0	1	2166	14	16	59	0	15	57	1.47402	265	6.8529	82	0.92578	5.5	36.615	1	1	101	5.60651	98	62	0
9844	1	72	126	0	20.7124	68.5	0	0	1	742	11	10	52.1	1	8	54.9	1.41971	177	4.57722	60	0.6774	4.8	28.964	2	1	101	5.60651	136.5	76	0
9133	1	40	1	0	19.9573	68.5	0	0	1	4387	20	13	57	0	15	51.1	1.32145	163	4.21518	33	0.37257	4.7	27.871	1	3	99	5.49549	111.5	71.5	0
4909	1	41	0	0	18.9195	68.5	0	0	1	4345	13	15	50.7	0	12	56.4	1.4585	150	3.879	22	0.24838	4.6	26.778	1	1	99	5.49549	106.5	66	0
11642	1	52	36	0	17.5503	68.5	0	0	1	266	11	17	51.8	0	10	44.1	1.14043	174	4.49964	126	1.42254	4.84	29.4012	1	2	99	5.49549	95.5	62	0
20506	1	34	90	0	20.075	68.5	0	0	1	462	11	12	60.5	0	13	52	1.34472	199	5.14614	71	0.80159	5.1	32.243	2	1	97	5.38447	106.5	60	0
16615	1	35	18	0	19.5935	68.5	0	0	1	1806	14	19	60.9	1	22	49	1.26714	164	4.24104	39	0.44031	5.1	32.243	1	3	96	5.32896	108.5	66.5	0
1832	1	44	1	0	19.4248	68.5	0	0	1	2880	19	20	51.8	0	21	37	0.95682	184	4.75824	84	0.94836	4.8	28.964	1	3	94	5.21794	124	79	0
1692	1	49	318.5	0	18.1793	68.5	0	0	1	4569	36	32	52.6	0	322	60.2	1.55677	165	4.2669	37	0.41773	4.5	25.685	4	3	93	5.16243	121.5	77.5	1
10156	1	42	2.8	0	16.9458	68.5	0	0	1	4040	9	8	50.6	0	11	42.5	1.09905	159	4.11174	77	0.86933	4.8	28.964	1	3	93	5.16243	82.5	54.5	0
15588	1	35	1	0	17.7902	68.5	0	0	1	2192	22	22	49.2	0	16	60.4	1.56194	207	5.35302	48	0.54192	5.2	33.336	1	1	93	5.16243	97	64.5	0
14593	1	33	36	0	22.2069	68.5	0	0	1	2530	18	17	56	0	20	61.4	1.5878	226	5.84436	73	0.82417	4.6	26.778	1	3	92	5.10692	110	70	0
16173	1	29	1	0	19.5227	68.5	0	0	1	2218	24	25	58.7	0	16	50	1.293	136	3.51696	37	0.41773	5.1	32.243	1	2	92	5.10692	113.5	68	0
5677	1	32	1	0	18.7161	68.5	0	0	1	1132	13	13	59.3	0	14	39.2	1.01371	174	4.49964	44	0.49676	5	31.15	1	3	91	5.05141	96	59.5	0
13135	1	29	0	0	20.5509	68.5	0	0	1	2920	12	21	65.7	1	11	61.9	1.60073	198	5.12028	36	0.40644	5.2	33.336	1	1	90	4.9959	119.5	80.5	0
5082	1	53	315	0	19.4042	68.5	0	0	1	2521	11	16	63.5	0	12	82.6	2.13604	173	4.47378	49	0.55321	4.8	28.964	4	3	90	4.9959	107	74.5	0
10478	1	53	0	0	18.2194	68.5	0	0	1	4028	23	23	51.3	0	42	64.1	1.65763	197	5.09442	79	0.89191	5	31.15	1	1	89	4.94039	103.5	64	0
9625	1	37	2.8	0	17.7984	68.5	0	0	1	1482	15	9	52.9	0	14	67.6	1.74814	145	3.7497	22	0.24838	4.4	24.592	1	1	89	4.94039	117	72.5	0
9000	1	35	1	0	17.6518	68.5	0	0	1	4545	16	15	48.7	0	12	56.9	1.47143	153	3.95658	32	0.36128	4.9	30.057	1	1	87	4.82937	94	63.5	0
12298	1	39	238	0	19.0617	68.5	0	0	1	1889	17	20	54.7	0	21	51.1	1.32145	223	5.76678	81	0.91449	4.9	30.057	3	3	87	4.82937	108.5	69	0
3666	1	52	0	0	18.6344	68.5	0	0	1	730	15	16	55.9	0	13	54.9	1.41971	173	4.47378	47	0.53063	5.2	33.336	1	2	87	4.82937	130.5	83	0
8992	1	35	0	0	19.6619	68.5	0	0	1	3977	8	13	58.1	0	10	46.9	1.21283	176	4.55136	107	1.20803	4.7	27.871	1	1	85	4.71835	110	67.5	0
4536	1	39	60	0	20.5704	68.5	0	0	1	4338	18	14	57.3	1	11	82.7	2.13862	196	5.06856	41	0.46289	4.5	25.685	1	2	82	4.55182	87.5	52.5	0
14723	1	30	90	0	18.6616	68.5	0	0	1	2564	16	19	56.5	0	11	59.4	1.53608	174	4.49964	63	0.71127	5	31.15	2	1	81	4.49631	123.5	74.5	0
6166	1	38	308	0	19.7121	68.6	0	0	1	4217	21	16	56.1	0	24	54.2	1.40161	164	4.24104	82	0.92578	4.4	24.592	4	3	98	5.43998	100	63.5	0
4376	1	51	0	0	17.224	68.6	0	0	1	2915	19	20	46.1	0	12	34.1	0.881826	191	4.93926	82	0.92578	4.6	26.778	1	1	90	4.9959	103	66.5	0
9859	1	35	252	0	19.5128	68.6	0	0	1	3985	15	19	58.4	0	17	72.9	1.88519	182	4.70652	25	0.28225	4.5	25.685	3	3	81	4.49631	112	69.5	0
10021	1	33	154	0	19.7628	68.7	0	0	1	3266	22	22	51.1	0	19	49	1.26714	169	4.37034	50	0.5645	4.7	27.871	3	3	93	5.16243	109.5	64.5	0
873	1	48	371	0	20.5399	68.7	0	0	1	3310	15	18	59.5	1	12	55.4	1.43264	185	4.7841	141	1.59189	4.8	28.964	4	3	79	4.38529	85.5	56.5	0
7152	1	31	0	0	18.1403	68.8	0	0	1	1091	17	12	56	0	15	52	1.34472	173	4.47378	46	0.51934	4.8	28.964	1	3	102	5.66202	93	60	0
5748	1	44	7.93333	0	20.5635	68.8	0	0	1	4404	25	17	60.2	0	25	67.1	1.73521	245	6.3357	142	1.60318	4.4	24.592	1	2	94	5.21794	106	64	0
6264	1	42	154	0	19.7027	68.8	0	0	1	4376	34	17	58.9	0	30	73.4	1.89812	201	5.19786	37	0.41773	5.1	32.243	3	2	90	4.9959	106.5	63	0
6249	1	42	90	0	19.0127	68.8	0	0	1	4354	16	18	55.4	0	12	84	2.17224	218	5.63748	33	0.37257	5.5	36.615	2	2	90	4.9959	110	70.5	0
6035	1	62	84	0	20.6643	68.8	0	0	1	3311	14	12	56.6	0	14	49.8	1.28783	184	4.75824	50	0.5645	5.1	32.243	2	3	86	4.77386	108	64.5	0
5136	1	38	308	0	18.5634	68.9	0	0	1	4367	20	18	50.6	0	22	66.1	1.70935	191	4.93926	61	0.68869	4.7	27.871	4	2	92	5.10692	102.5	72.5	0
867	1	57	0	0	20.2067	68.9	0	0	1	785	19	25	51.6	0	10	41.1	1.06285	192	4.96512	64	0.72256	4.8	28.964	1	3	89	4.94039	122.5	73	0
5571	1	50	90	0	16.1362	68.9	0	0	1	3640	12	12	49.7	0	17	59	1.52574	193	4.99098	38	0.42902	5.1	32.243	2	3	85	4.71835	102.5	64.5	0
18716	1	39	90	0	18.7161	69	0	0	1	1166	13	18	59.3	0	18	72	1.86192	178	4.60308	47	0.53063	5.2	33.336	2	1	109	6.05059	126.5	79.5	0
14147	1	60	126	0	18.0034	69	0	0	1	2489	14	19	45.4	1	21	48.9	1.26455	150	3.879	40	0.4516	5.5	36.615	2	2	108	5.99508	131.5	85.5	0
2680	1	55	308	0	17.4621	69	0	0	1	917	10	11	48.7	0	22	45.2	1.16887	191	4.93926	67	0.75643	5.5	36.615	4	3	105	5.82855	113.5	71	0
20527	1	33	8.4	0	17.5915	69	0	0	1	364	11	10	48.3	0	23	57	1.47402	145	3.7497	34	0.38386	5	31.15	1	3	104	5.77304	110.5	63	0
15909	1	31	1	0	19.5133	69	0	0	1	347	19	21	55.6	0	16	64	1.65504	171	4.42206	130	1.4677	5.1	32.243	1	3	103	5.71753	134.5	79	0
15415	1	35	1	0	18.9379	69	0	0	1	2170	18	22	52.5	0	19	40.9	1.05767	148	3.82728	85	0.95965	5.4	35.522	1	2	102	5.66202	129	81	0
18036	1	39	1	0	19.9242	69	0	0	1	1463	12	12	55.5	1	16	59	1.52574	203	5.24958	67	0.75643	5.5	36.615	1	1	102	5.66202	109	70.5	0
17696	1	43	36	0	21.7429	69	0	0	1	1474	11	13	56.5	1	12	55	1.4223	178	4.60308	62	0.69998	5.5	36.615	1	2	101	5.60651	116	71	0
19957	1	39	4.2	0	18.2065	69	0	0	1	734	13	16	53.3	0	15	43	1.11198	141	3.64626	46	0.51934	5	31.15	1	1	101	5.60651	106.5	67.5	0
18610	1	45	1	0	21.0942	69	0	0	1	730	17	11	58.9	0	14	97	2.50842	212	5.48232	63	0.71127	5.1	32.243	1	2	101	5.60651	129.5	88	0
9360	1	31	360	0	19.2231	69	0	0	1	2406	23	22	57.4	0	23	72.8	1.88261	213	5.50818	68	0.76772	5.2	33.336	4	2	99	5.49549	117	69	0
19660	1	29	12	0	19.7465	69	0	0	1	812	13	11	55.6	0	25	82	2.12052	172	4.44792	20	0.2258	5.2	33.336	1	2	99	5.49549	112	65	0
18729	1	43	66	0	18.7242	69	0	0	1	357	26	9	58	0	26	68	1.75848	231	5.97366	74	0.83546	5.3	34.429	1	1	99	5.49549	123	76.5	0
14600	1	42	1	0	20.9675	69	0	0	1	2548	18	19	57.5	1	14	64.1	1.65763	160	4.1376	68	0.76772	4.7	27.871	1	2	98	5.43998	111	78.5	0
19416	1	43	0	0	19.6768	69	0	0	1	365	10	11	59.3	0	12	90	2.3274	226	5.84436	63	0.71127	5.3	34.429	1	1	98	5.43998	123	64.5	0
8687	1	50	1	0	20.162	69	0	0	1	3269	12	12	53.7	1	12	80.3	2.07656	248	6.41328	114	1.28706	5.1	32.243	1	1	97	5.38447	101.5	63.5	0
13322	1	46	1	0	20.7873	69	0	0	1	2925	13	23	60.5	0	16	54.7	1.41454	175	4.5255	62	0.69998	5.4	35.522	1	3	97	5.38447	99	65.5	0
15043	1	26	162	0	20.8014	69	0	0	1	2139	38	30	59.2	0	25	68.6	1.774	173	4.47378	65	0.73385	5.4	35.522	3	3	97	5.38447	114.5	62.5	0
7088	1	40	210	0	14.6678	69	0	0	1	1833	12	20	48	0	126	50.3	1.30076	178	4.60308	73	0.82417	5.2	33.336	3	3	97	5.38447	112.5	75	0
19806	1	36	84	0	20.8642	69	0	0	1	337	13	13	67.3	0	19	63	1.62918	170	4.3962	40	0.4516	5	31.15	2	1	97	5.38447	122.5	75	0
2523	1	47	0	0	20.4165	69	0	0	1	4494	18	16	61.6	0	13	58.4	1.51022	215	5.5599	48	0.54192	4.7	27.871	1	1	96	5.32896	93	57	0
19618	1	33	36	0	18.9189	69	0	0	1	361	22	12	56.1	0	15	45	1.1637	187	4.83582	39	0.44031	5.3	34.429	1	1	96	5.32896	106.5	62	0
12324	1	48	0	0	19.1901	69	0	0	1	3239	12	20	58.1	0	11	53.5	1.38351	196	5.06856	41	0.46289	5.1	32.243	1	2	95	5.27345	125.5	78	0
19466	1	43	1	0	20.0137	69	0	0	1	1120	19	15	57.5	0	50	80	2.0688	171	4.42206	60	0.6774	5.5	36.615	1	1	95	5.27345	128	77	0
16148	1	52	126	0	18.6226	69	0	0	1	799	12	20	55.8	0	28	74	1.91364	194	5.01684	50	0.5645	5.1	32.243	2	3	95	5.27345	112	73.5	0
8892	1	52	154	0	19.2597	69	0	0	1	734	15	17	53.2	0	12	63	1.62918	194	5.01684	61	0.68869	4.8	28.964	3	3	95	5.27345	88.5	53.5	0
2498	1	49	1	0	17.3076	69	0	0	1	1779	10	18	51.8	0	10	55.6	1.43782	230	5.9478	53	0.59837	4.7	27.871	1	2	94	5.21794	91.5	63.5	0
14894	1	23	1	0	19.8637	69	0	0	1	1069	17	20	56.8	0	17	75	1.9395	229	5.92194	71	0.80159	5.5	36.615	1	1	94	5.21794	106.5	60.5	0
9338	1	35	308	0	18.0778	69	0	0	1	4309	15	12	56.7	1	9	53	1.37058	149	3.85314	14	0.15806	5.1	32.243	4	2	93	5.16243	97	61.5	0
85	1	46	308	0	17.1439	69	0	0	1	1491	20	21	57.1	0	14	62.6	1.61884	174	4.49964	83	0.93707	5.5	36.615	4	3	93	5.16243	97	63.5	0
18999	1	39	2.8	0	19.2067	69	0	0	1	1092	9	11	55.9	1	14	45	1.1637	178	4.60308	64	0.72256	5.2	33.336	1	1	93	5.16243	110	65	0
18820	1	38	1	0	19.8339	69	0	0	1	1092	11	11	58.2	1	15	75	1.9395	215	5.5599	50	0.5645	5.1	32.243	1	2	93	5.16243	119	58.5	0
18464	1	35	0	0	18.7208	69	0	0	1	1059	11	10	55.9	0	12	64	1.65504	162	4.18932	26	0.29354	5.1	32.243	1	1	93	5.16243	110.5	71	0
14418	1	50	267.5	0	18.9928	69	0	0	1	2550	18	23	50.4	1	22	80.8	2.08949	222	5.74092	49	0.55321	5.2	33.336	3	2	92	5.10692	100	69	0
18653	1	34	154	0	22.3747	69	0	0	1	1077	22	35	63	0	20	78	2.01708	167	4.31862	54	0.60966	5	31.15	3	1	92	5.10692	113	57.5	0
3450	1	58	0	0	19.0444	69	0	0	1	365	20	32	52.1	1	12	129	3.33594	218	5.63748	27	0.30483	5.1	32.243	1	1	92	5.10692	113	69.5	0
6753	1	25	0	0	18.7215	69	0	0	1	4348	8	8	55	0	10	42.8	1.10681	185	4.7841	71	0.80159	5.1	32.243	1	3	91	5.05141	123.5	72.5	0
2778	1	40	154	0	18.29	69	0	0	1	3654	18	25	50.4	0	26	66.2	1.71193	199	5.14614	129	1.45641	5.146	32.7458	3	3	91	5.05141	116	78.5	0
4552	1	56	200	0	18.2964	69	0	0	1	3274	22	24	50.6	0	16	49.2	1.27231	192	4.96512	66	0.74514	5	31.15	3	2	91	5.05141	113	77.5	0
7537	1	40	0	0	19.4931	69	0	0	1	4287	11	19	56.8	1	13	54	1.39644	194	5.01684	49	0.55321	5.1	32.243	1	2	90	4.9959	110.5	72	0
11959	1	52	154	0	20.1084	69	0	0	1	3323	11	12	50.9	0	14	72.7	1.88002	209	5.40474	50	0.5645	5	31.15	3	3	90	4.9959	109.5	74	0
16905	1	35	12	0	19.9362	69	0	0	1	1785	21	25	55.8	0	17	83	2.14638	189	4.88754	52	0.58708	5	31.15	1	1	90	4.9959	115	75	0
16967	1	30	108	0	20.805	69	0	0	1	1752	16	21	59	0	18	56	1.44816	178	4.60308	78	0.88062	5	31.15	2	3	90	4.9959	119.5	73.5	0
17730	1	29	1	0	19.0215	69	0	0	1	1463	10	8	60.2	1	12	42	1.08612	134	3.46524	37	0.41773	5.5	36.615	1	1	90	4.9959	118	64	0
6238	1	55	54	0	19.1794	69	0	0	1	1443	18	19	51.9	0	9	59.1	1.52833	193	4.99098	42	0.47418	5.2	33.336	1	3	90	4.9959	115	71.5	0
17138	1	38	0	0	19.9932	69	0	0	1	1430	13	15	56.9	0	14	68	1.75848	178	4.60308	42	0.47418	5.1	32.243	1	2	90	4.9959	95	54	0
16892	1	32	0	0	19.0813	69	0	0	1	1093	15	23	55.6	1	12	55	1.4223	170	4.3962	102	1.15158	5.4	35.522	1	3	90	4.9959	110.5	64	0
20696	1	47	0	0	19.2343	69	0	0	1	366	10	14	60.6	0	14	46	1.18956	216	5.58576	170	1.9193	5.3	34.429	1	1	90	4.9959	106	62	0
2942	1	45	84	0	20.0949	69	0	0	1	4565	19	15	61.4	0	13	55.9	1.44557	194	5.01684	44	0.49676	4.9	30.057	2	3	89	4.94039	101.5	64	0
10390	1	48	84	0	17.9862	69	0	0	1	3889	15	20	60.3	0	22	57.2	1.47919	171	4.42206	47	0.53063	4.9	30.057	2	3	89	4.94039	103.5	63	0
10420	1	30	252	0	19.3273	69	0	0	1	3620	14	15	48.8	1	15	88.2	2.28085	175	4.5255	29	0.32741	4.636	27.1715	3	3	89	4.94039	101	55	0
16021	1	30	4.2	0	19.4314	69	0	0	1	2232	17	18	63.8	0	14	53	1.37058	152	3.93072	24	0.27096	5.4	35.522	1	3	89	4.94039	105.5	63	0
16149	1	40	22	0	19.2345	69	0	0	1	2194	13	19	57.7	0	16	43	1.11198	151	3.90486	53	0.59837	4.8	28.964	1	2	89	4.94039	116	75	0
15928	1	37	1	0	18.5975	69	0	0	1	2099	9	20	56.5	0	13	43	1.11198	170	4.3962	58	0.65482	5.4	35.522	1	2	89	4.94039	99.5	65.5	0
16198	1	61	1	0	19.5198	69	0	0	1	2069	20	27	49.1	0	15	77	1.99122	225	5.8185	40	0.4516	5.8	39.894	1	2	89	4.94039	140.5	86	0
17655	1	36	110	0	20.4317	69	0	0	1	1643	33	40	64.3	0	11	71	1.83606	160	4.1376	19	0.21451	5	31.15	2	1	89	4.94039	116.5	72.5	0
13832	1	35	1	0	18.989	69	0	0	1	1088	17	19	52.2	1	11	39.6	1.02406	137	3.54282	37	0.41773	5	31.15	1	3	89	4.94039	111.5	70.5	0
19644	1	70	17.5	0	17.7586	69	0	0	1	685	50	54	48.7	1	17	95	2.4567	200	5.172	50	0.5645	5.9	40.987	1	2	89	4.94039	133	66.5	0
20402	1	44	33.4	0	21.2737	69	0	0	1	434	17	20	59.9	1	16	73	1.88778	185	4.7841	38	0.42902	5.6	37.708	1	3	89	4.94039	108	75	0
20570	1	33	252	0	17.8238	69	0	0	1	355	18	24	56.6	0	19	80	2.0688	195	5.0427	83	0.93707	5	31.15	3	2	89	4.94039	123	71.5	0
18309	1	35	154	0	19.1747	69	0	0	1	1118	17	14	56.2	0	18	82	2.12052	184	4.75824	55	0.62095	5.2	33.336	3	2	88	4.88488	124	79.5	0
16539	1	40	84	0	17.6329	69	0	0	1	1841	18	18	51.5	0	16	48	1.24128	150	3.879	31	0.34999	4.7	27.871	2	1	87	4.82937	115.5	77.5	0
17116	1	48	180	0	20.7385	69	0	0	1	360	18	27	55.1	1	8	70	1.8102	173	4.47378	37	0.41773	5.1	32.243	3	2	87	4.82937	99	62	0
17252	1	35	1	0	19.3336	69	0	0	1	728	25	22	58.4	0	16	63	1.62918	218	5.63748	84	0.94836	5.1	32.243	1	3	86	4.77386	102.5	59	0
122	1	55	84	0	16.4661	69	0	0	1	4272	15	13	48.6	0	29	52.3	1.35248	192	4.96512	58	0.65482	4.6	26.778	2	3	85	4.71835	107	63	0
16575	1	35	1	0	18.8987	69	0	0	1	1813	11	19	62.6	0	12	43	1.11198	144	3.72384	37	0.41773	4.9	30.057	1	1	85	4.71835	103	66.5	0
15845	1	35	1	0	19.7964	69	0	0	1	1458	19	21	53.7	0	14	47	1.21542	198	5.12028	19	0.21451	5.2	33.336	1	3	85	4.71835	97	62.5	0
6438	1	58	66	0	19.7201	69	0	0	1	1476	8	15	47.5	0	15	41.5	1.07319	191	4.93926	45	0.50805	5.1	32.243	1	3	84	4.66284	111.5	70.5	0
8817	1	34	22	0	20.8261	69	0	0	1	4362	15	15	58.5	0	14	69.5	1.79727	172	4.44792	29	0.32741	4.7	27.871	1	1	82	4.55182	119.5	73.5	0
15944	1	35	0	0	21.5037	69	0	0	1	1687	24	33	52.6	0	15	39	1.00854	158	4.08588	107	1.20803	5.2	33.336	1	3	82	4.55182	111.5	71.5	0
17019	1	39	22	0	19.4624	69	0	0	1	1832	10	23	54.8	1	14	47	1.21542	234	6.05124	38	0.42902	4.8	28.964	1	1	81	4.49631	84	46.5	0
16989	1	35	1	0	16.0989	69	0	0	1	1455	10	22	46.8	0	12	56	1.44816	190	4.9134	65	0.73385	4.9	30.057	1	3	81	4.49631	95	60	0
12354	1	34	36	0	20.4717	69	0	0	1	3270	11	18	58.4	0	12	53.6	1.3861	154	3.98244	80	0.9032	5.1	32.243	1	3	79	4.38529	104	69.5	0
20929	1	44	154	0	21.4115	69	0	0	1	354	26	27	64.9	1	20	84	2.17224	177	4.57722	24	0.27096	5.2	33.336	3	1	79	4.38529	101	54.5	0
9917	1	44	12	0	17.6566	69	0	0	1	3665	17	19	56.7	0	14	55	1.4223	208	5.37888	43	0.48547	5.044	31.6309	1	1	76	4.21876	111	75	0
753	1	43	0	0	19.059	69.1	0	0	1	4375	16	12	55.6	0	11	58.2	1.50505	194	5.01684	50	0.5645	5.6	37.708	1	2	109	6.05059	125	77	0
6104	1	50	198	0	19.5847	69.2	0	0	1	2145	33	23	57	0	59	60.7	1.5697	222	5.74092	51	0.57579	5.2	33.336	3	2	108	5.99508	107.5	69	0
8119	1	41	0	0	21.0263	69.2	0	0	1	4278	17	16	58.5	0	11	55.3	1.43006	186	4.80996	54	0.60966	4.8	28.964	1	3	105	5.82855	112	68.5	0
4959	1	29	2.8	0	18.7257	69.2	0	0	1	1920	27	24	54.5	0	13	54.8	1.41713	182	4.70652	81	0.91449	4.8	28.964	1	3	93	5.16243	130.5	78.5	0
5766	1	57	0	0	19.0119	69.2	0	0	1	1802	14	16	52.2	0	14	65.8	1.70159	214	5.53404	104	1.17416	4.8	28.964	1	1	93	5.16243	117	74.5	0
4010	1	37	1	0	21.153	69.2	0	0	1	3255	11	16	58.5	0	13	50.4	1.30334	207	5.35302	71	0.80159	5.5	36.615	1	1	88	4.88488	113.5	74	0
2212	1	59	245	0	20.2883	69.2	0	0	1	698	42	21	50.2	0	59	63.4	1.63952	190	4.9134	47	0.53063	5.5	36.615	3	3	83	4.60733	146.5	93.5	0
1509	1	42	90	0	18.8185	69.2	0	0	1	4349	15	11	57.5	0	23	53	1.37058	202	5.22372	68	0.76772	4.6	26.778	2	2	82	4.55182	89.5	59	0
6935	1	25	1	0	21.2179	69.3	0	0	1	4202	20	17	52.5	0	16	39.4	1.01888	209	5.40474	169	1.90801	5.5	36.615	1	3	97	5.38447	120.5	74	1
7627	1	45	22	0	18.7884	69.3	0	0	1	2022	19	18	60.2	0	22	65.9	1.70417	243	6.28398	57	0.64353	4.8	28.964	1	3	93	5.16243	109	67	0
8959	1	50	0	0	21.1459	69.3	0	0	1	313	17	21	57.5	1	14	35.1	0.907686	142	3.67212	52	0.58708	4.3	23.499	1	2	93	5.16243	98	64.5	0
2820	1	41	0	0	18.433	69.3	0	0	1	4382	12	9	58.6	1	13	31	0.80166	159	4.11174	88	0.99352	5	31.15	1	3	92	5.10692	114.5	61	0
2111	1	42	308	0	18.6851	69.3	0	0	1	4352	18	15	54	0	70	66.5	1.71969	222	5.74092	92	1.03868	5	31.15	4	1	89	4.94039	127.5	81	0
3827	1	29	1	0	20.9935	69.3	0	0	1	2871	25	27	60.6	0	21	47.8	1.23611	168	4.34448	76	0.85804	4.9	30.057	1	1	88	4.88488	100	58.5	0
3159	1	59	0	0	19.2554	69.3	0	0	1	1485	8	11	51.6	0	12	39.4	1.01888	180	4.6548	72	0.81288	5.2	33.336	1	3	88	4.88488	130.5	81	0
7019	1	41	126	0	22.2757	69.4	0	0	1	4667	34	25	58.1	0	38	63.6	1.6447	168	4.34448	125	1.41125	5	31.15	2	3	89	4.94039	117	76	0
299	1	40	154	0	18.5386	69.4	0	0	1	1093	15	8	55.1	0	12	42.8	1.10681	154	3.98244	59	0.66611	5	31.15	3	3	88	4.88488	90.5	60.5	0
18522	1	37	66	0	20.4301	69.5	0	0	1	727	24	22	60.3	1	23	56	1.44816	216	5.58576	65	0.73385	5.2	33.336	1	1	104	5.77304	118	82.5	0
16893	1	40	0	0	19.6307	69.5	0	0	1	1907	13	18	56.2	1	16	46	1.18956	155	4.0083	60	0.6774	5.5	36.615	1	1	103	5.71753	123.5	80	0
5797	1	61	60	0	18.7674	69.5	0	0	1	392	12	15	50.6	0	12	69.7	1.80244	227	5.87022	80	0.9032	4.9	30.057	1	2	103	5.71753	102	67	0
14938	1	35	1	0	18.6971	69.5	0	0	1	2608	16	16	55.7	0	14	42.7	1.10422	174	4.49964	92	1.03868	5.1	32.243	1	1	102	5.66202	103	64.5	0
14468	1	44	126	0	19.6035	69.5	0	0	1	2598	16	19	61	0	25	77.7	2.00932	221	5.71506	55	0.62095	5.6	37.708	2	1	101	5.60651	111	75.5	0
1171	1	47	66	0	19.4581	69.5	0	0	1	4657	13	14	56.3	0	10	93.4	2.41532	202	5.22372	55	0.62095	4.9	30.057	1	2	100	5.551	91	55	0
6900	1	42	0	0	19.4631	69.5	0	0	1	4377	18	15	50.2	0	16	62.4	1.61366	231	5.97366	79	0.89191	5.4	35.522	1	1	99	5.49549	106.5	74.5	0
15050	1	43	0	0	18.6482	69.5	0	0	1	567	19	19	56.2	1	11	49.1	1.26973	176	4.55136	32	0.36128	5	31.15	1	2	99	5.49549	119.5	75.5	0
9423	1	55	0	0	19.0085	69.5	0	0	1	2923	8	9	51.5	0	15	54.3	1.4042	200	5.172	64	0.72256	5.2	33.336	1	1	98	5.43998	92	63.5	0
20106	1	65	0	0	17.8282	69.5	0	0	1	364	31	29	49.9	0	22	56	1.44816	192	4.96512	93	1.04997	5.6	37.708	1	2	98	5.43998	136.5	77.5	0
2840	1	41	0	0	21.0468	69.5	0	0	1	4395	18	13	57.3	0	35	39.4	1.01888	251	6.49086	246	2.77734	5.1	32.243	1	3	97	5.38447	125	77.5	0
20608	1	39	1	0	18.1949	69.5	0	0	1	375	35	23	61.4	0	16	55	1.4223	202	5.22372	35	0.39515	5.4	35.522	1	1	97	5.38447	132.5	69.5	0
3503	1	40	1	0	19.432	69.5	0	0	1	4090	17	9	58.9	0	21	54.9	1.41971	162	4.18932	68	0.76772	5	31.15	1	2	96	5.32896	112.5	69	0
13535	1	35	0	0	23.0514	69.5	0	0	1	742	11	15	59.9	0	12	39.7	1.02664	162	4.18932	28	0.31612	5.1	32.243	1	3	96	5.32896	115	62.5	0
2036	1	45	0	0	21.4833	69.5	0	0	1	2912	18	23	57.5	1	10	66	1.70676	225	5.8185	63	0.71127	5.2	33.336	1	2	95	5.27345	126	73.5	0
15919	1	36	141	0	20.9855	69.5	0	0	1	1420	22	16	59.3	0	17	66	1.70676	172	4.44792	47	0.53063	5.1	32.243	3	1	95	5.27345	106	64.5	0
14230	1	48	0	0	19.8028	69.5	0	0	1	1068	8	15	60.3	0	14	49	1.26714	187	4.83582	27	0.30483	5.4	35.522	1	3	95	5.27345	128	76.5	0
14897	1	60	0	0	18.6708	69.5	0	0	1	2286	17	18	55.3	1	14	54.4	1.40678	156	4.03416	50	0.5645	5	31.15	1	2	94	5.21794	112.5	73.5	0
12899	1	47	5.13333	0	20.2843	69.5	0	0	1	693	28	26	59.8	0	36	78.4	2.02742	184	4.75824	38	0.42902	5.1	32.243	1	2	93	5.16243	105.5	64	0
13711	1	57	280	0	17.2467	69.5	0	0	1	413	16	23	49.2	0	16	69.2	1.78951	185	4.7841	33	0.37257	5	31.15	4	3	93	5.16243	127	91.5	0
4851	1	54	154	0	17.66	69.5	0	0	1	4357	11	13	51.7	0	13	62	1.60332	171	4.42206	25	0.28225	4.5	25.685	3	2	92	5.10692	120	79	0
12076	1	58	285	0	20.4499	69.5	0	0	1	2944	13	12	54.4	0	20	69.1	1.78693	185	4.7841	72	0.81288	5.2	33.336	4	3	92	5.10692	141	89	0
5872	1	35	0	0	19.8524	69.5	0	0	1	2916	13	13	55.3	0	15	45	1.1637	165	4.2669	43	0.48547	4.9	30.057	1	3	92	5.10692	111.5	68.5	0
5505	1	37	0	0	18.093	69.5	0	0	1	4385	10	11	55.6	0	13	42.1	1.08871	196	5.06856	99	1.11771	4.9	30.057	1	3	91	5.05141	91.5	57.5	0
13009	1	48	84	0	20.6045	69.5	0	0	1	2548	20	23	56.3	1	84	72.4	1.87226	231	5.97366	54	0.60966	4.9	30.057	2	1	91	5.05141	130.5	89	0
14003	1	29	0	0	21.7929	69.5	0	0	1	2163	13	13	56.7	1	16	46.2	1.19473	199	5.14614	73	0.82417	5.6	37.708	1	1	91	5.05141	108.5	69.5	0
14711	1	32	18	0	18.5242	69.5	0	0	1	1939	17	15	58.1	0	14	26	0.67236	139	3.59454	56	0.63224	4.9	30.057	1	2	91	5.05141	116	70.5	0
18285	1	35	1	0	19.9691	69.5	0	0	1	1449	15	10	54.3	0	14	43	1.11198	184	4.75824	74	0.83546	5.2	33.336	1	3	91	5.05141	145	95.5	0
19128	1	39	0	0	19.823	69.5	0	0	1	1046	12	12	60.5	1	17	70	1.8102	198	5.12028	33	0.37257	5.2	33.336	1	3	91	5.05141	106.5	58	0
11881	1	45	12	0	18.0928	69.5	0	0	1	3234	24	23	48.9	0	13	64.3	1.6628	216	5.58576	76	0.85804	5.6	37.708	1	1	90	4.9959	97	59.5	0
13455	1	38	84	0	19.1998	69.5	0	0	1	2961	16	20	51.2	0	15	57.8	1.49471	168	4.34448	27	0.30483	5.1	32.243	2	1	90	4.9959	101	63.5	0
15485	1	35	0	0	19.9874	69.5	0	0	1	2219	21	20	64.4	0	20	54.1	1.39903	189	4.88754	43	0.48547	5	31.15	1	2	89	4.94039	119	73	0
4701	1	38	0	0	21.1624	69.5	0	0	1	3010	13	18	60.8	1	8	44.2	1.14301	158	4.08588	48	0.54192	5	31.15	1	3	88	4.88488	82	50.5	0
10104	1	49	285	0	21.1054	69.5	0	0	1	1827	12	12	55.8	0	16	65.1	1.68349	195	5.0427	51	0.57579	4.5	25.685	4	1	88	4.88488	142	95	0
15551	1	38	308	0	18.8817	69.5	0	0	1	1149	17	19	55.6	0	17	51.5	1.33179	160	4.1376	30	0.3387	4.4	24.592	4	2	88	4.88488	103.5	61.5	0
6377	1	35	154	0	21.2129	69.5	0	0	1	4579	26	19	59.8	0	20	39.5	1.02147	209	5.40474	59	0.66611	4.9	30.057	3	1	87	4.82937	125.5	79.5	0
2245	1	55	0	0	19.669	69.5	0	0	1	831	18	20	54.2	0	11	41.4	1.0706	157	4.06002	75	0.84675	5.2	33.336	1	3	87	4.82937	116.5	68.5	1
1139	1	55	90	0	18.9824	69.5	0	0	1	4487	14	18	58.2	0	10	43.2	1.11715	152	3.93072	80	0.9032	4.8	28.964	2	1	86	4.77386	129	85	0
6929	1	45	126	0	21.1669	69.5	0	0	1	1783	14	25	57	1	13	67.7	1.75072	257	6.64602	66	0.74514	5.1	32.243	2	1	86	4.77386	119	89	0
12780	1	41	0	0	19.3397	69.5	0	0	1	679	13	16	53.1	1	10	43.1	1.11457	231	5.97366	71	0.80159	5.4	35.522	1	3	86	4.77386	108	70.5	0
1629	1	58	4.2	0	17.3753	69.5	0	0	1	3018	19	15	48.4	0	18	43.6	1.1275	236	6.10296	306	3.45474	5.2	33.336	1	3	84	4.66284	142.5	87.5	0
15146	1	38	0	0	20.6142	69.5	0	0	1	2618	16	22	54.1	1	14	97.6	2.52394	265	6.8529	31	0.34999	5	31.15	1	2	84	4.66284	114.5	68	0
14988	1	32	1	0	21.5289	69.5	0	0	1	2329	19	19	63.1	0	15	55.3	1.43006	230	5.9478	71	0.80159	4.8	28.964	1	1	84	4.66284	118	66	0
5510	1	44	1	0	17.8953	69.5	0	0	1	4375	14	15	51.9	0	12	43.7	1.13008	159	4.11174	38	0.42902	5	31.15	1	3	83	4.60733	104.5	61	0
10074	1	39	36	0	18.4502	69.5	0	0	1	3993	19	20	48.9	0	17	57.5	1.48695	226	5.84436	102	1.15158	5.1	32.243	1	3	83	4.60733	109	64	0
8073	1	51	220	0	16.8411	69.5	0	0	1	4339	18	20	48.9	0	47	61.9	1.60073	169	4.37034	46	0.51934	5.1	32.243	3	3	82	4.55182	98	61	0
16012	1	34	8.4	0	19.9592	69.5	0	0	1	2072	18	23	56.4	0	24	45	1.1637	278	7.18908	64	0.72256	5.4	35.522	1	2	82	4.55182	123.5	73	0
16547	1	54	1	0	18.6984	69.5	0	0	1	1827	21	25	52.9	0	26	63	1.62918	160	4.1376	11	0.12419	4.8	28.964	1	1	76	4.21876	103	65	0
12167	1	31	1	0	21.7333	69.6	0	0	1	2915	16	16	59.6	1	14	43.6	1.1275	164	4.24104	68	0.76772	5.4	35.522	1	3	100	5.551	119	73.5	0
10954	1	42	0	0	20.5296	69.6	0	0	1	3735	24	21	62.8	0	25	66.3	1.71452	187	4.83582	45	0.50805	5.044	31.6309	1	3	94	5.21794	113	70	0
7553	1	33	1	0	18.695	69.6	0	0	1	4382	43	29	59.7	0	12	60.9	1.57487	142	3.67212	17	0.19193	5.4	35.522	1	1	87	4.82937	121.5	78.5	0
12538	1	38	162	0	19.08	69.6	0	0	1	3240	29	25	58.7	0	30	63.6	1.6447	212	5.48232	113	1.27577	4.3	23.499	3	2	82	4.55182	105.5	70	0
11310	1	41	1	0	20.0361	69.7	0	0	1	3653	15	16	57.7	0	9	65.7	1.699	223	5.76678	29	0.32741	5.35	34.9755	1	3	97	5.38447	106.5	56.5	0
11714	1	35	252	0	19.735	69.7	0	0	1	980	11	14	56.9	0	13	42.7	1.10422	124	3.20664	47	0.53063	4.9	30.057	3	3	96	5.32896	118.5	77.5	0
12872	1	31	108	0	18.3066	69.7	0	0	1	218	11	13	56	0	12	41.9	1.08353	139	3.59454	34	0.38386	5.7	38.801	2	3	95	5.27345	111	67	0
12408	1	52	44	0	20.8964	69.7	0	0	1	2881	8	16	59.4	0	16	51.6	1.33438	185	4.7841	56	0.63224	4.8	28.964	1	3	92	5.10692	126	82	0
11632	1	37	120	0	19.4609	69.7	0	0	1	3702	8	15	54.6	0	15	66.4	1.7171	184	4.75824	28	0.31612	4.738	28.2863	2	3	77	4.27427	126.5	81	0
7203	1	39	0	0	20.9435	69.8	0	0	1	4564	20	14	58.9	0	19	43.8	1.13267	220	5.6892	98	1.10642	4.9	30.057	1	3	105	5.82855	137	81	0
1821	1	53	105	0	18.5129	69.8	0	0	1	2298	24	18	52.5	1	21	42.3	1.09388	210	5.4306	234	2.64186	5.4	35.522	2	2	103	5.71753	129	88.5	0
7539	1	38	0	0	22.139	69.8	0	0	1	4375	14	16	59.4	0	8	53.7	1.38868	145	3.7497	41	0.46289	4.8	28.964	1	1	92	5.10692	92	52	0
13152	1	40	1	0	18.6021	69.8	0	0	1	2969	11	15	47.8	0	14	68.8	1.77917	215	5.5599	58	0.65482	5.1	32.243	1	3	90	4.9959	96	63	0
4023	1	49	1	0	18.8082	69.8	0	0	1	4043	13	18	57.6	1	12	55.5	1.43523	180	4.6548	31	0.34999	5.5	36.615	1	3	85	4.71835	89	54	0
3807	1	43	122.5	0	17.9765	69.8	0	0	1	728	12	18	51.1	0	12	83.7	2.16448	193	4.99098	104	1.17416	5	31.15	2	1	85	4.71835	96.5	61.5	0
9145	1	38	0	0	19.5117	69.8	0	0	1	2528	13	12	50.2	0	13	41.5	1.07319	189	4.88754	57	0.64353	5	31.15	1	3	84	4.66284	103	63.5	0
9728	1	39	36	0	20.1401	69.9	0	0	1	4123	12	12	55.9	0	11	67.3	1.74038	193	4.99098	39	0.44031	4.5	25.685	1	1	92	5.10692	118.5	81.5	0
12458	1	45	0	0	22.0979	70	0	0	1	3305	12	16	60.6	0	20	51.2	1.32403	233	6.02538	125	1.41125	5.6	37.708	1	1	109	6.05059	124.5	83	0
18927	1	40	1	0	21.7805	70	0	0	1	1036	16	15	61.4	0	11	75	1.9395	189	4.88754	53	0.59837	5.3	34.429	1	1	109	6.05059	101	60	0
20148	1	48	22	0	20.135	70	0	0	1	368	23	17	57.1	1	15	71	1.83606	175	4.5255	57	0.64353	5.5	36.615	1	1	109	6.05059	94	50	0
7806	1	63	1	0	16.8009	70	0	0	1	1180	14	19	46.8	0	16	48	1.24128	244	6.30984	133	1.50157	5.2	33.336	1	2	107	5.93957	119.5	73	0
17751	1	36	110	0	20.8028	70	0	0	1	1492	15	11	61.4	1	16	62	1.60332	154	3.98244	30	0.3387	5.4	35.522	2	3	106	5.88406	107.5	71.5	0
20782	1	36	108	0	20.2275	70	0	0	1	337	15	20	61.1	0	11	56	1.44816	167	4.31862	62	0.69998	5.4	35.522	2	3	106	5.88406	101.5	65.5	0
7998	1	49	0	0	18.4398	70	0	0	1	4033	26	21	55.7	1	15	69	1.78434	178	4.60308	83	0.93707	5.6	37.708	1	3	105	5.82855	128	86.5	0
11909	1	31	18	0	19.6647	70	0	0	1	3378	20	16	57.3	0	21	59.1	1.52833	159	4.11174	26	0.29354	5.5	36.615	1	2	105	5.82855	121.5	72	0
19448	1	39	1	0	20.4164	70	0	0	1	241	10	8	60.4	0	8	61	1.57746	151	3.90486	72	0.81288	5.6	37.708	1	1	105	5.82855	112.5	70	0
19649	1	70	191.1	0	20.3593	70	0	0	1	748	17	16	47.1	0	14	61	1.57746	175	4.5255	72	0.81288	5.5	36.615	3	2	104	5.77304	163	76	0
20123	1	60	36	0	19.6526	70	0	0	1	738	20	24	52.6	1	18	62	1.60332	265	6.8529	92	1.03868	5.4	35.522	1	1	104	5.77304	120	75	0
19730	1	39	24	0	20.1653	70	0	0	1	689	17	17	54.9	0	16	40	1.0344	196	5.06856	134	1.51286	5.3	34.429	1	2	104	5.77304	116	71.5	0
7112	1	60	84	0	20.5358	70	0	0	1	1770	13	17	59	1	15	77.3	1.99898	208	5.37888	59	0.66611	5	31.15	2	2	103	5.71753	96.5	63	0
2221	1	54	0	0	20.3683	70	0	0	1	1100	22	15	52.6	0	30	59	1.52574	222	5.74092	72	0.81288	5.3	34.429	1	1	103	5.71753	120.5	81	0
17056	1	48	154	0	20.0706	70	0	0	1	315	19	23	60	0	24	70	1.8102	192	4.96512	36	0.40644	5.2	33.336	3	2	103	5.71753	147	92	0
15605	1	35	1	0	21.9253	70	0	0	1	2200	27	20	66	0	32	45.1	1.16629	212	5.48232	79	0.89191	5.2	33.336	1	1	102	5.66202	113	73.5	0
18535	1	60	0	0	20.3237	70	0	0	1	1323	22	19	55.6	0	28	84	2.17224	222	5.74092	60	0.6774	5.1	32.243	1	1	102	5.66202	122.5	85.5	0
17928	1	40	0	0	20.8892	70	0	0	1	696	25	18	63.9	0	19	65	1.6809	195	5.0427	43	0.48547	5.2	33.336	1	2	102	5.66202	135.5	77	0
10973	1	42	110	0	19.9554	70	0	0	1	3290	15	15	57.4	1	15	49.3	1.2749	143	3.69798	50	0.5645	5.044	31.6309	2	2	101	5.60651	106.5	68.5	0
1777	1	42	66	0	17.5066	70	0	0	1	2884	7	15	57.1	0	18	50	1.293	207	5.35302	56	0.63224	4.7	27.871	1	3	101	5.60651	97	59	0
13797	1	40	66	0	19.5413	70	0	0	1	2814	21	22	60.6	0	17	52.3	1.35248	168	4.34448	25	0.28225	5.7	38.801	1	2	101	5.60651	120	72.5	0
16814	1	36	220	0	20.5318	70	0	0	1	1774	18	30	48	0	47	67	1.73262	146	3.77556	48	0.54192	5.5	36.615	3	2	101	5.60651	135	78.5	0
20281	1	35	0	0	18.0117	70	0	0	1	392	25	21	53.1	0	16	48	1.24128	225	5.8185	134	1.51286	5.6	37.708	1	2	101	5.60651	110	69	0
20449	1	34	4.2	0	17.7516	70	0	0	1	364	13	12	54.8	0	10	60	1.5516	169	4.37034	61	0.68869	5.3	34.429	1	1	101	5.60651	118.5	76.5	0
9475	1	36	36	0	22.8085	70	0	0	1	194	17	15	60.6	0	8	34.8	0.899928	164	4.24104	34	0.38386	5.2	33.336	1	1	101	5.60651	114	74	0
19877	1	34	90	0	20.6983	70	0	0	1	567	26	19	60.1	0	24	53	1.37058	182	4.70652	55	0.62095	5.3	34.429	2	2	100	5.551	110.5	59	0
8947	1	43	12	0	23.6519	70	0	0	1	4331	17	13	66.2	0	21	58.9	1.52315	260	6.7236	114	1.28706	4.9	30.057	1	2	99	5.49549	128.5	84	0
13234	1	35	68.25	0	20.3989	70	0	0	1	2247	21	14	55.2	1	13	65.1	1.68349	177	4.57722	48	0.54192	4.9	30.057	1	1	99	5.49549	113.5	75.5	0
16641	1	35	180	0	18.986	70	0	0	1	1835	14	20	62.2	0	16	86	2.22396	193	4.99098	72	0.81288	5	31.15	3	3	99	5.49549	104	67	0
18491	1	35	0	0	19.699	70	0	0	1	1104	15	17	57.4	0	17	52	1.34472	165	4.2669	47	0.53063	5.6	37.708	1	1	99	5.49549	103.5	56.5	0
18613	1	57	1	0	19.4476	70	0	0	1	1092	17	18	57.4	0	10	67	1.73262	191	4.93926	63	0.71127	5.4	35.522	1	3	99	5.49549	127	78.5	0
574	1	63	126	0	20.5571	70	0	0	1	744	16	22	63.1	0	29	80	2.0688	198	5.12028	71	0.80159	5.1	32.243	2	2	99	5.49549	116	74.5	0
6641	1	58	154	0	20.5203	70	0	0	1	327	19	19	58.4	1	44	69.6	1.79986	138	3.56868	38	0.42902	4.4	24.592	3	3	99	5.49549	149.5	103.5	0
7378	1	49	60	0	18.7555	70	0	0	1	3305	18	12	51	0	21	50.6	1.30852	205	5.3013	106	1.19674	4.7	27.871	1	3	98	5.43998	106	66	0
7798	1	49	54	0	20.6467	70	0	0	1	1075	13	16	57.1	0	13	47.8	1.23611	167	4.31862	34	0.38386	4.8	28.964	1	2	98	5.43998	101.5	64	0
19967	1	47	1	0	18.372	70	0	0	1	378	12	13	58.8	0	28	61	1.57746	188	4.86168	36	0.40644	5.1	32.243	1	2	98	5.43998	125	78	0
17397	1	35	317.8	0	17.5436	70	0	0	1	1773	20	22	56.4	0	15	78	2.01708	186	4.80996	44	0.49676	5.1	32.243	4	1	97	5.38447	126	75.5	0
17977	1	31	90	0	19.3816	70	0	0	1	1451	14	14	59.9	0	10	80	2.0688	136	3.51696	26	0.29354	5.2	33.336	2	2	97	5.38447	114.5	67	0
19890	1	33	0	0	19.3412	70	0	0	1	616	9	12	59.3	0	15	45	1.1637	159	4.11174	46	0.51934	5.1	32.243	1	1	97	5.38447	97	58	0
17648	1	32	0	0	19.7899	70	0	0	1	538	27	30	57.8	0	12	53	1.37058	181	4.68066	34	0.38386	5.1	32.243	1	1	97	5.38447	123.5	78.5	0
20024	1	35	1	0	18.6428	70	0	0	1	485	12	10	59.4	0	18	50	1.293	145	3.7497	87	0.98223	5.3	34.429	1	1	97	5.38447	121	59.5	0
20423	1	39	12.6	0	19.9423	70	0	0	1	362	11	15	60.1	1	17	91	2.35326	222	5.74092	42	0.47418	5.2	33.336	1	1	97	5.38447	99.5	60	0
613	1	46	84	0	20.2552	70	0	0	1	4575	21	31	58.4	1	11	63.5	1.64211	179	4.62894	76	0.85804	4.9	30.057	2	1	96	5.32896	108	71.5	0
2256	1	51	84	0	20.3486	70	0	0	1	2569	18	14	58.6	0	20	53	1.37058	168	4.34448	46	0.51934	5	31.15	2	2	96	5.32896	97.5	63	0
16735	1	41	1	0	20.4737	70	0	0	1	1825	19	27	62.2	0	14	53	1.37058	206	5.32716	52	0.58708	5.7	38.801	1	3	96	5.32896	121.5	73.5	0
16377	1	51	0	0	18.9383	70	0	0	1	1765	19	21	57.8	0	28	51	1.31886	178	4.60308	37	0.41773	4.8	28.964	1	1	96	5.32896	119.5	81	0
18095	1	36	0	0	19.8218	70	0	0	1	429	15	15	61.4	0	12	59	1.52574	207	5.35302	41	0.46289	5.1	32.243	1	2	96	5.32896	111.5	62	0
6982	1	37	154	0	21.2871	70	0	0	1	399	15	12	62.1	0	10	61	1.57746	210	5.4306	59	0.66611	4.8	28.964	3	3	96	5.32896	93.5	57.5	0
7970	1	40	126	0	21.6026	70	0	0	1	4365	39	19	59.6	0	19	39.4	1.01888	209	5.40474	66	0.74514	4.8	28.964	2	3	95	5.27345	99	54.5	0
4743	1	56	0	0	20.9048	70	0	0	1	3246	12	10	49	0	12	48.7	1.25938	201	5.19786	100	1.129	5.2	33.336	1	1	95	5.27345	115	69.5	0
16801	1	34	0	0	19.5059	70	0	0	1	1885	97	68	54.4	0	22	36	0.93096	143	3.69798	83	0.93707	5.5	36.615	1	3	95	5.27345	125.5	72.5	0
19517	1	41	126	0	20.4539	70	0	0	1	974	13	11	61.5	0	20	99	2.56014	189	4.88754	33	0.37257	5.3	34.429	2	1	95	5.27345	96.5	59	0
16103	1	43	0	0	20.7718	70	0	0	1	728	25	23	58	0	21	39	1.00854	219	5.66334	222	2.50638	5.1	32.243	1	1	95	5.27345	107.5	69	0
14371	1	35	0	0	18.0793	70	0	0	1	682	23	21	49.4	0	16	64	1.65504	182	4.70652	27	0.30483	5.5	36.615	1	1	95	5.27345	101.5	64.5	0
20494	1	33	12	0	19.1961	70	0	0	1	372	17	13	56	1	11	58	1.49988	125	3.2325	54	0.60966	5.1	32.243	1	1	95	5.27345	100.5	57	0
11071	1	56	1	0	18.6097	70	0	0	1	3017	7	12	52.9	0	14	49.5	1.28007	202	5.22372	40	0.4516	5.1	32.243	1	3	94	5.21794	122	80	0
13981	1	23	52.5	0	21.0321	70	0	0	1	2872	14	17	61.5	0	16	61.5	1.59039	167	4.31862	26	0.29354	4.6	26.778	1	1	94	5.21794	124	73	0
13504	1	40	105	0	17.1507	70	0	0	1	2870	11	12	49.1	1	15	61.2	1.58263	142	3.67212	36	0.40644	5.2	33.336	2	3	94	5.21794	99	60.5	0
12340	1	34	0	0	18.4837	70	0	0	1	2473	15	17	50.2	0	18	50.6	1.30852	253	6.54258	77	0.86933	5	31.15	1	3	94	5.21794	113	71.5	0
16709	1	40	126	0	20.0722	70	0	0	1	1834	10	15	57.6	1	13	44	1.13784	147	3.80142	44	0.49676	5.1	32.243	2	1	94	5.21794	107.5	73.5	0
17966	1	35	5.13333	0	19.2359	70	0	0	1	1466	14	11	55.2	0	16	65	1.6809	176	4.55136	63	0.71127	5.1	32.243	1	1	94	5.21794	132.5	76.5	0
14506	1	36	12	0	18.946	70	0	0	1	1005	17	8	55.4	0	9	60	1.5516	149	3.85314	33	0.37257	5.2	33.336	1	3	94	5.21794	98	54	0
17063	1	30	1	0	19.3034	70	0	0	1	779	11	19	63.8	0	15	39	1.00854	146	3.77556	17	0.19193	5.6	37.708	1	3	94	5.21794	107	61.5	0
12568	1	51	36	0	19.5721	70	0	0	1	2899	13	10	55.9	0	14	60.7	1.5697	182	4.70652	30	0.3387	5.1	32.243	1	1	93	5.16243	102.5	71	0
14233	1	60	66	0	18.4375	70	0	0	1	1805	14	16	52.1	0	14	55.3	1.43006	186	4.80996	69	0.77901	5.5	36.615	1	1	93	5.16243	111	73	0
16797	1	35	12	0	18.9763	70	0	0	1	1637	12	17	55.1	0	14	68	1.75848	195	5.0427	31	0.34999	5	31.15	1	1	93	5.16243	112	76.5	0
17819	1	35	1	0	20.947	70	0	0	1	1531	23	20	58	0	26	78	2.01708	172	4.44792	34	0.38386	4.7	27.871	1	2	93	5.16243	125.5	81	0
18439	1	61	44	0	20.6126	70	0	0	1	1216	14	17	54.9	0	18	68	1.75848	187	4.83582	19	0.21451	5	31.15	1	2	93	5.16243	125.5	67	0
17093	1	39	84	0	19.8767	70	0	0	1	431	13	21	55.7	0	16	43	1.11198	219	5.66334	61	0.68869	5.2	33.336	2	2	93	5.16243	98	63	0
14291	1	37	175	0	21.8675	70	0	0	1	360	14	19	62.9	0	18	89.8	2.32223	243	6.28398	61	0.68869	5	31.15	3	1	93	5.16243	100	74	0
403	1	58	0	0	18.2531	70	0	0	1	4275	18	25	54	0	12	59.8	1.54643	223	5.76678	51	0.57579	5.6	37.708	1	3	92	5.10692	91	64.5	0
14939	1	35	0	0	18.8105	70	0	0	1	2471	16	15	58.4	0	15	38	0.98268	329	8.50794	62	0.69998	5.2	33.336	1	3	92	5.10692	109	66	0
19009	1	39	84	0	19.3414	70	0	0	1	1100	13	13	54.2	1	14	61	1.57746	146	3.77556	42	0.47418	4.9	30.057	2	1	92	5.10692	115.5	72	0
18674	1	35	18	0	19.1125	70	0	0	1	1096	18	12	58.8	0	19	49	1.26714	168	4.34448	51	0.57579	5.1	32.243	1	3	92	5.10692	100.5	58.5	0
17060	1	48	159	0	20.4398	70	0	0	1	700	21	21	56.8	0	24	96	2.48256	224	5.79264	47	0.53063	5.4	35.522	3	1	92	5.10692	121	83	0
20488	1	34	0	0	18.6737	70	0	0	1	375	11	18	58.9	0	12	66	1.70676	216	5.58576	40	0.4516	5.1	32.243	1	1	92	5.10692	118	75	0
20454	1	30	90	0	17.6039	70	0	0	1	364	18	14	57.1	0	31	72	1.86192	187	4.83582	50	0.5645	5.1	32.243	2	1	92	5.10692	118	76	0
6277	1	48	0	0	19.7203	70	0	0	1	4349	23	13	50.8	0	13	43.7	1.13008	249	6.43914	163	1.84027	4.9	30.057	1	3	91	5.05141	122	70	0
5412	1	40	60	0	18.6419	70	0	0	1	4275	14	12	56.7	0	25	51.2	1.32403	163	4.21518	32	0.36128	4.7	27.871	1	3	91	5.05141	117	76	0
14997	1	36	0	0	19.5961	70	0	0	1	2563	29	26	56.3	0	20	58	1.49988	163	4.21518	48	0.54192	5.4	35.522	1	1	91	5.05141	125.5	78	0
3437	1	36	54	0	18.1234	70	0	0	1	2189	18	17	59.9	0	13	44	1.13784	180	4.6548	42	0.47418	5.1	32.243	1	3	91	5.05141	111.5	77	0
18025	1	30	1	0	21.2822	70	0	0	1	1322	36	54	61	0	13	62	1.60332	215	5.5599	113	1.27577	5.4	35.522	1	1	91	5.05141	128.5	81.5	0
19940	1	39	110	0	18.02	70	0	0	1	739	7	11	56.2	0	11	69	1.78434	192	4.96512	39	0.44031	5.3	34.429	2	1	91	5.05141	98.5	57.5	0
8978	1	29	84	0	19.4582	70	0	0	1	4507	20	17	60	0	8	34.7	0.897342	115	2.9739	30	0.3387	4.7	27.871	2	3	90	4.9959	97.5	60	0
11471	1	46	126	0	19.0037	70	0	0	1	3596	12	12	53.7	0	12	59.2	1.53091	178	4.60308	49	0.55321	5.146	32.7458	2	3	90	4.9959	103	67	0
14250	1	35	18	0	20.4728	70	0	0	1	2811	11	12	55.4	0	15	53.6	1.3861	181	4.68066	108	1.21932	4.7	27.871	1	3	90	4.9959	100.5	67.5	0
15341	1	29	108	0	18.5938	70	0	0	1	1996	16	19	57.4	0	16	46.6	1.20508	202	5.22372	104	1.17416	5.2	33.336	2	3	90	4.9959	103.5	58.5	0
18092	1	33	1	0	21.4608	70	0	0	1	1573	19	9	64.9	0	15	38	0.98268	133	3.43938	69	0.77901	5.2	33.336	1	1	90	4.9959	108	64	0
17548	1	35	36	0	19.935	70	0	0	1	1479	16	26	56.6	0	10	63	1.62918	135	3.4911	37	0.41773	5.2	33.336	1	3	90	4.9959	110.5	70	0
12892	1	44	84	0	22.0705	70	0	0	1	476	24	25	61.7	0	37	64.4	1.66538	236	6.10296	57	0.64353	5	31.15	2	2	90	4.9959	103.5	61	0
11126	1	34	1	0	19.2012	70	0	0	1	3760	16	13	57.8	0	13	50	1.293	163	4.21518	57	0.64353	4.738	28.2863	1	1	89	4.94039	107	69.5	0
15542	1	36	0	0	19.0713	70	0	0	1	1827	29	27	52.3	0	18	53.1	1.37317	173	4.47378	33	0.37257	4.9	30.057	1	3	89	4.94039	98	53	0
1582	1	55	54	0	20.6893	70	0	0	1	1462	15	17	54.7	0	17	81.8	2.11535	220	5.6892	53	0.59837	5.1	32.243	1	2	89	4.94039	142	94	0
15509	1	45	378	0	18.6258	70	0	0	1	714	20	21	54.4	0	31	76.8	1.98605	197	5.09442	156	1.76124	4.7	27.871	4	3	89	4.94039	189	115	0
9344	1	42	22	0	19.8584	70	0	0	1	4230	16	20	49.7	1	11	62	1.60332	193	4.99098	33	0.37257	4.5	25.685	1	1	88	4.88488	130.5	83	0
4092	1	50	154	0	19.4585	70	0	0	1	2669	33	35	57.7	1	25	50.5	1.30593	172	4.44792	51	0.57579	4.8	28.964	3	1	88	4.88488	127.5	82	0
246	1	56	252	0	18.7569	70	0	0	1	713	13	19	51.5	0	19	45	1.1637	179	4.62894	70	0.7903	4.8	28.964	3	3	88	4.88488	103.5	63	0
19958	1	31	0	0	19.9206	70	0	0	1	696	11	13	57.3	0	12	55	1.4223	183	4.73238	49	0.55321	5	31.15	1	1	88	4.88488	109	69.5	0
6819	1	31	1	0	19.4137	70	0	0	1	3995	13	13	57.3	0	12	48.2	1.24645	165	4.2669	108	1.21932	4.7	27.871	1	1	87	4.82937	111.5	67	0
8280	1	40	36	0	19.5961	70	0	0	1	3993	16	12	57.1	0	10	53.7	1.38868	191	4.93926	76	0.85804	5	31.15	1	2	87	4.82937	106	65	0
16603	1	38	16.7	0	20.1795	70	0	0	1	1809	19	27	58.8	0	14	53	1.37058	247	6.38742	29	0.32741	5.2	33.336	1	1	87	4.82937	111.5	71	0
16488	1	37	233.8	0	22.1927	70	0	0	1	1746	13	21	60.2	0	19	56	1.44816	185	4.7841	118	1.33222	4.7	27.871	3	1	87	4.82937	141	93.5	0
17581	1	35	12	0	19.7994	70	0	0	1	1423	24	26	54.1	0	17	53	1.37058	248	6.41328	115	1.29835	5.2	33.336	1	2	87	4.82937	103.5	70	0
13512	1	43	132	0	18.4702	70	0	0	1	1254	18	21	57.8	0	14	71.7	1.85416	172	4.44792	56	0.63224	5.1	32.243	2	1	87	4.82937	88.5	56	0
18929	1	37	336	0	19.5872	70	0	0	1	1203	17	15	54.3	1	28	82	2.12052	187	4.83582	50	0.5645	5.2	33.336	4	1	87	4.82937	127	82.5	0
15704	1	35	1	0	21.4885	70	0	0	1	266	8	11	59	1	10	44	1.13784	150	3.879	29	0.32741	5.2	33.336	1	1	87	4.82937	105	55.5	0
2812	1	55	132	0	21.6473	70	0	0	1	4400	19	15	61.9	1	17	69.1	1.78693	192	4.96512	103	1.16287	4.9	30.057	2	2	86	4.77386	108	73	0
9065	1	45	1	0	20.6087	70	0	0	1	4370	18	20	59	0	12	33.5	0.86631	160	4.1376	115	1.29835	4.8	28.964	1	3	86	4.77386	98	65	0
9506	1	35	0	0	17.7389	70	0	0	1	3652	16	11	55.7	0	12	32.2	0.832692	151	3.90486	59	0.66611	4.5	25.685	1	3	86	4.77386	100	59	0
16630	1	53	0	0	19.2948	70	0	0	1	1825	11	20	55.5	0	13	43	1.11198	197	5.09442	63	0.71127	5.2	33.336	1	3	86	4.77386	125	79	0
15453	1	35	36	0	19.0991	70	0	0	1	2182	16	18	56.7	1	15	78.7	2.03518	219	5.66334	54	0.60966	4.7	27.871	1	1	85	4.71835	99.5	66.5	0
9194	1	39	1	0	17.9797	70	0	0	1	2095	23	21	55	0	8	63.8	1.64987	172	4.44792	34	0.38386	4.7	27.871	1	1	85	4.71835	113.5	72.5	0
16334	1	37	66	0	19.0663	70	0	0	1	2058	20	23	56.8	0	18	77	1.99122	197	5.09442	64	0.72256	4.8	28.964	1	3	85	4.71835	97	63.5	0
7214	1	42	79	0	18.9549	70	0	0	1	1520	12	19	52.8	1	16	48.8	1.26197	150	3.879	52	0.58708	5.1	32.243	2	3	85	4.71835	111	73	0
17997	1	50	245	0	16.7554	70	0	0	1	1093	20	25	49.8	0	39	69	1.78434	155	4.0083	32	0.36128	5.2	33.336	3	3	85	4.71835	109.5	57	0
19385	1	28	0	0	19.6799	70	0	0	1	1084	17	14	58.9	1	11	65	1.6809	161	4.16346	37	0.41773	5.4	35.522	1	1	85	4.71835	106	54.5	0
18437	1	43	35	0	19.3345	70	0	0	1	359	14	11	58	0	13	62	1.60332	174	4.49964	76	0.85804	5.1	32.243	1	1	85	4.71835	134	95.5	0
4085	1	43	54	0	17.6618	70	0	0	1	4389	9	12	61.3	0	10	53.9	1.39385	180	4.6548	59	0.66611	5.1	32.243	1	3	84	4.66284	104.5	65	0
14015	1	59	0	0	18.9037	70	0	0	1	2218	25	27	53.1	1	14	46.3	1.19732	180	4.6548	74	0.83546	5.1	32.243	1	2	84	4.66284	98	70	0
10279	1	49	126	0	20.3083	70	0	0	1	3541	20	22	60.5	1	9	31.3	0.809418	137	3.54282	30	0.3387	5.1	32.243	2	3	83	4.60733	95	65	0
4144	1	42	1	0	19.889	70	0	0	1	2272	14	24	63.3	0	16	49	1.26714	196	5.06856	21	0.23709	4.9	30.057	1	1	83	4.60733	111.5	65.5	0
11631	1	39	18	0	19.9951	70	0	0	1	2195	12	17	56.3	0	11	51.1	1.32145	186	4.80996	92	1.03868	4.8	28.964	1	3	83	4.60733	112.5	75.5	0
16930	1	34	66	0	21.0928	70	0	0	1	1821	9	20	60.6	0	14	56	1.44816	181	4.68066	98	1.10642	4.7	27.871	1	3	83	4.60733	118.5	67.5	0
2408	1	58	0	0	19.8032	70	0	0	1	467	17	20	52.1	0	11	49.4	1.27748	193	4.99098	48	0.54192	4.8	28.964	1	1	83	4.60733	112.5	70.5	0
9096	1	35	0	0	19.9941	70	0	0	1	4452	13	17	54.5	0	10	67.6	1.74814	180	4.6548	83	0.93707	4.4	24.592	1	1	82	4.55182	130	79	0
7903	1	48	392	0	18.2549	70	0	0	1	3003	18	31	51.4	0	43	51	1.31886	163	4.21518	60	0.6774	5.1	32.243	4	3	82	4.55182	106.5	75.5	0
17124	1	35	5.13333	0	20.6992	70	0	0	1	404	11	17	58.7	0	12	60	1.5516	161	4.16346	33	0.37257	5.4	35.522	1	1	81	4.49631	98.5	57.5	0
17994	1	50	60	0	18.8734	70	0	0	1	1451	20	32	55.9	1	11	50	1.293	131	3.38766	49	0.55321	5.5	36.615	1	1	79	4.38529	134	76.5	0
5614	1	38	18	0	19.6724	70	0	0	1	4374	10	8	62.4	0	12	49.9	1.29041	155	4.0083	49	0.55321	4.5	25.685	1	1	77	4.27427	111.5	65.5	0
8494	1	40	1	0	19.9217	70.1	0	0	1	2191	12	10	54.5	0	12	66.6	1.72228	209	5.40474	80	0.9032	5.1	32.243	1	2	98	5.43998	134	82	0
238	1	46	126	0	21.9258	70.2	0	0	1	4604	18	12	57.4	0	19	64.6	1.67056	217	5.61162	61	0.68869	5.2	33.336	2	3	99	5.49549	98	63	0
4939	1	39	154	0	21.1895	70.2	0	0	1	2194	15	12	53.3	0	17	55.3	1.43006	192	4.96512	58	0.65482	4.7	27.871	3	1	98	5.43998	134.5	84.5	0
12279	1	25	1	0	20.1479	70.2	0	0	1	3291	10	12	51	0	9	44.1	1.14043	165	4.2669	43	0.48547	5.5	36.615	1	1	95	5.27345	117	64.5	0
1482	1	46	0	0	18.4546	70.2	0	0	1	4340	12	17	53.9	1	9	52.3	1.35248	205	5.3013	41	0.46289	4.9	30.057	1	1	93	5.16243	116	66.5	0
9260	1	47	1	0	16.8116	70.2	0	0	1	4340	24	16	48.7	1	14	52.8	1.36541	164	4.24104	86	0.97094	4.9	30.057	1	2	89	4.94039	110	76.5	0
9328	1	37	84	0	19.7588	70.2	0	0	1	748	11	14	55.9	0	19	63.8	1.64987	190	4.9134	63	0.71127	4.7	27.871	2	2	89	4.94039	107.5	66	0
2760	1	57	0	0	20.5035	70.2	0	0	1	686	27	24	51.9	1	28	77.5	2.00415	164	4.24104	51	0.57579	5.1	32.243	1	1	87	4.82937	128	83.5	0
744	1	53	102	0	19.3227	70.3	0	0	1	4354	24	16	56.7	0	21	65.8	1.70159	216	5.58576	168	1.89672	5.4	35.522	2	2	107	5.93957	112.5	72.5	0
812	1	60	0	0	19.4619	70.3	0	0	1	2553	18	21	53.5	0	11	61.8	1.59815	177	4.57722	72	0.81288	6	42.08	1	2	102	5.66202	102	66.5	0
11222	1	35	367.5	0	20.6646	70.3	0	0	1	3584	12	19	53.1	0	8	72.3	1.86968	149	3.85314	20	0.2258	5.248	33.8606	4	2	96	5.32896	101	63	0
9621	1	36	1	0	20.2258	70.3	0	0	1	4010	12	15	61.8	0	9	45.2	1.16887	160	4.1376	28	0.31612	4.7	27.871	1	1	95	5.27345	123	72.5	0
8096	1	42	126	0	19.201	70.3	0	0	1	3221	11	29	55.1	1	14	64.1	1.65763	159	4.11174	15	0.16935	5	31.15	2	3	85	4.71835	101	65.5	0
5730	1	39	154	0	20.1409	70.4	0	0	1	674	25	20	54.9	0	26	55.6	1.43782	224	5.79264	86	0.97094	4.636	27.1715	3	3	100	5.551	98.5	60.5	0
5789	1	35	110	0	18.2238	70.4	0	0	1	4403	17	21	56.9	0	15	37.5	0.96975	200	5.172	90	1.0161	4.7	27.871	2	1	95	5.27345	107.5	72	0
8618	1	35	245	0	20.9247	70.4	0	0	1	4340	35	19	60.9	0	32	75.9	1.96277	221	5.71506	61	0.68869	4.8	28.964	3	3	95	5.27345	134.5	88.5	0
1305	1	46	154	0	20.5383	70.4	0	0	1	4366	5	12	56.8	0	13	29.9	0.773214	142	3.67212	45	0.50805	4.6	26.778	3	3	93	5.16243	106	59	0
8132	1	52	110	0	17.9645	70.4	0	0	1	1854	20	21	55.9	0	15	53.9	1.39385	171	4.42206	26	0.29354	5.1	32.243	2	1	92	5.10692	126	79.5	0
3301	1	41	0	0	20.9667	70.4	0	0	1	4421	16	17	62.1	0	14	79.3	2.0507	230	5.9478	53	0.59837	5.1	32.243	1	1	82	4.55182	96	58.5	0
235	1	75	154	0	20.4179	70.4	0	0	1	1843	12	14	50.2	0	23	42.2	1.09129	171	4.42206	99	1.11771	4.8	28.964	3	3	80	4.4408	121.5	72	1
16895	1	40	12	0	19.1679	70.5	0	0	1	1169	17	17	58.3	0	16	63	1.62918	200	5.172	47	0.53063	4.8	28.964	1	2	109	6.05059	112	70	0
14586	1	40	0	0	19.1526	70.5	0	0	1	2548	17	14	59.8	0	13	53.9	1.39385	193	4.99098	19	0.21451	5.4	35.522	1	3	106	5.88406	108	64	0
18504	1	35	0	0	22.3037	70.5	0	0	1	1029	24	17	63.1	0	16	121	3.12906	251	6.49086	26	0.29354	5.2	33.336	1	1	106	5.88406	127	78	0
2948	1	58	154	0	19.0144	70.5	0	0	1	3997	19	19	55.6	0	13	62	1.60332	222	5.74092	60	0.6774	5.2	33.336	3	3	104	5.77304	125.5	79.5	0
8231	1	35	0	0	18.7957	70.5	0	0	1	3633	14	9	47.1	0	11	44	1.13784	214	5.53404	109	1.23061	5.4	35.522	1	1	102	5.66202	102	65.5	0
1015	1	54	54	0	20.0562	70.5	0	0	1	4624	19	20	55.4	1	10	66	1.70676	219	5.66334	64	0.72256	5.2	33.336	1	2	101	5.60651	105	68	0
7573	1	30	0	0	22.5878	70.5	0	0	1	4621	34	18	63.6	0	24	52.4	1.35506	190	4.9134	100	1.129	5	31.15	1	1	101	5.60651	152.5	94.5	0
19880	1	37	66	0	19.1102	70.5	0	0	1	418	11	15	59.6	1	13	45	1.1637	138	3.56868	44	0.49676	4.8	28.964	1	1	100	5.551	122.5	77	0
2340	1	57	308	0	17.6748	70.5	0	0	1	2561	29	35	50.9	0	112	53.7	1.38868	168	4.34448	81	0.91449	5.1	32.243	4	3	99	5.49549	114	72.5	0
4456	1	43	108	0	21.7084	70.5	0	0	1	4385	21	15	65.8	0	28	82.6	2.13604	188	4.86168	38	0.42902	4.6	26.778	2	1	98	5.43998	126.5	77.5	0
12379	1	54	4.2	0	20.8666	70.5	0	0	1	1880	12	14	57.5	0	10	53.3	1.37834	225	5.8185	96	1.08384	5.6	37.708	1	2	98	5.43998	118	76	0
14354	1	40	22	0	21.1109	70.5	0	0	1	2611	26	18	59.3	0	25	44.4	1.14818	188	4.86168	100	1.129	5.5	36.615	1	3	97	5.38447	107.5	73.5	0
10567	1	43	0	0	18.4102	70.5	0	0	1	1460	16	17	55.1	0	17	25.1	0.649086	195	5.0427	77	0.86933	5.5	36.615	1	3	97	5.38447	102.5	75	0
8246	1	60	84	0	19.2359	70.5	0	0	1	1106	10	13	51.8	0	50	67.1	1.73521	193	4.99098	39	0.44031	5.1	32.243	2	3	97	5.38447	126	79.5	0
8720	1	39	1	0	19.9005	70.5	0	0	1	3899	6	12	55.9	0	14	44	1.13784	168	4.34448	67	0.75643	4.8	28.964	1	3	96	5.32896	95.5	59	0
12395	1	31	0	0	18.1725	70.5	0	0	1	1463	16	15	54.2	0	12	37.6	0.972336	154	3.98244	127	1.43383	4.9	30.057	1	3	95	5.27345	111.5	73	0
14269	1	36	308	0	18.2279	70.5	0	0	1	730	24	25	53.8	0	53	58.2	1.50505	200	5.172	68	0.76772	5	31.15	4	3	95	5.27345	111	71	0
18473	1	35	12	0	19.125	70.5	0	0	1	1127	18	16	60.8	1	13	47	1.21542	197	5.09442	78	0.88062	5.2	33.336	1	1	94	5.21794	127	70.5	0
10910	1	38	54	0	19.0475	70.5	0	0	1	3642	12	14	58.6	0	17	44.3	1.1456	167	4.31862	99	1.11771	4.738	28.2863	1	1	93	5.16243	112	76.5	0
10716	1	35	252	0	20.9974	70.5	0	0	1	3647	20	20	58	0	46	63.3	1.63694	210	5.4306	99	1.11771	5.044	31.6309	3	3	92	5.10692	115.5	73.5	0
8554	1	41	220	0	20.1081	70.5	0	0	1	3645	15	16	61.3	0	15	55.5	1.43523	147	3.80142	29	0.32741	5	31.15	3	3	92	5.10692	97.5	60.5	0
12276	1	37	18	0	17.4311	70.5	0	0	1	3286	14	15	53.2	0	9	49.4	1.27748	177	4.57722	54	0.60966	5.1	32.243	1	1	92	5.10692	136.5	81.5	0
2266	1	64	1	0	23.1452	70.5	0	0	1	3270	17	19	59.4	1	12	71.4	1.8464	242	6.25812	36	0.40644	5.4	35.522	1	2	92	5.10692	109	57	0
7479	1	41	0	0	20.3476	70.5	0	0	1	3023	11	16	55.8	0	13	48.3	1.24904	209	5.40474	50	0.5645	5.2	33.336	1	3	92	5.10692	127	82.5	0
13780	1	31	48	0	20.7989	70.5	0	0	1	1820	12	18	64.5	0	14	40.4	1.04474	165	4.2669	77	0.86933	5.2	33.336	1	3	92	5.10692	112.5	73	0
18986	1	30	4.2	0	18.6498	70.5	0	0	1	742	28	19	52.7	0	14	68	1.75848	184	4.75824	58	0.65482	5.4	35.522	1	1	92	5.10692	105	63	0
4093	1	52	1	0	20.377	70.5	0	0	1	4386	22	51	52.1	0	10	52.9	1.36799	171	4.42206	50	0.5645	5.2	33.336	1	1	90	4.9959	97	63	0
11093	1	39	1	0	21.4769	70.5	0	0	1	3671	16	15	60.4	0	12	55	1.4223	199	5.14614	40	0.4516	5.248	33.8606	1	2	90	4.9959	145.5	85	0
7463	1	38	116.9	0	18.4377	70.5	0	0	1	4375	9	13	54.8	0	13	55	1.4223	192	4.96512	63	0.71127	4.9	30.057	2	3	89	4.94039	119	79	0
8843	1	33	12.6	0	19.2791	70.5	0	0	1	4100	12	10	63.3	0	15	58	1.49988	173	4.47378	37	0.41773	5	31.15	1	1	88	4.88488	111	69.5	0
7895	1	48	154	0	20.1523	70.5	0	0	1	702	22	23	54.4	0	21	65.8	1.70159	179	4.62894	42	0.47418	5	31.15	3	2	88	4.88488	107	68	0
12876	1	36	1	0	21.1005	70.5	0	0	1	3386	24	21	59.2	1	14	46.1	1.19215	145	3.7497	41	0.46289	5.4	35.522	1	1	87	4.82937	128.5	84	0
12715	1	40	0	0	19.0433	70.5	0	0	1	3320	10	14	55.1	0	11	40.5	1.04733	189	4.88754	57	0.64353	5.1	32.243	1	3	87	4.82937	111.5	71.5	0
15676	1	35	10.02	0	20.7343	70.5	0	0	1	2186	18	16	60.7	0	16	66	1.70676	160	4.1376	37	0.41773	5	31.15	1	1	87	4.82937	105	65.5	0
12470	1	36	0	0	19.4345	70.5	0	0	1	3246	16	23	58.3	0	16	50.8	1.31369	186	4.80996	108	1.21932	4.9	30.057	1	3	85	4.71835	113	70	0
11904	1	39	168	0	16.3248	70.5	0	0	1	1833	8	21	53.6	1	21	51	1.31886	124	3.20664	61	0.68869	5.1	32.243	3	3	84	4.66284	122	84	0
13978	1	44	87.5	0	22.0934	70.5	0	0	1	2795	18	23	63.4	1	11	49.8	1.28783	187	4.83582	107	1.20803	4.8	28.964	2	1	78	4.32978	99.5	67.5	0
17590	1	36	0	0	20.0108	70.5	0	0	1	1064	21	22	59.2	0	6	71	1.83606	169	4.37034	42	0.47418	5	31.15	1	2	71	3.94121	106.5	65	0
6560	1	38	60	0	21.2007	70.6	0	0	1	4615	9	10	57.3	0	10	41.2	1.06543	127	3.28422	72	0.81288	4.9	30.057	1	1	99	5.49549	96.5	62	0
1380	1	62	0	0	20.3475	70.6	0	0	1	2960	18	14	53.4	1	28	41.9	1.08353	246	6.36156	158	1.78382	4.9	30.057	1	1	98	5.43998	112	72	0
10964	1	41	12	0	18.2278	70.6	0	0	1	1888	14	17	53.3	0	11	43.6	1.1275	228	5.89608	95	1.07255	5.044	31.6309	1	1	91	5.05141	114	73	0
12474	1	35	0	0	20.0369	70.6	0	0	1	735	16	19	63.2	0	13	45	1.1637	134	3.46524	45	0.50805	5.2	33.336	1	1	89	4.94039	117	79.5	0
6116	1	66	36	0	19.9743	70.6	0	0	1	1105	22	15	53.2	1	17	76.3	1.97312	202	5.22372	68	0.76772	5	31.15	1	2	88	4.88488	119	70.5	0
7875	1	38	126	0	19.6564	70.6	0	0	1	1153	13	12	62.7	0	10	50.8	1.31369	199	5.14614	39	0.44031	4.7	27.871	2	1	83	4.60733	108.5	71	0
947	1	46	36	0	20.9688	70.6	0	0	1	364	39	26	61.1	0	16	43	1.11198	164	4.24104	71	0.80159	5.1	32.243	1	3	82	4.55182	116	72	0
4121	1	40	220	0	21.5847	70.6	0	0	1	4446	11	17	62.6	0	25	60.9	1.57487	160	4.1376	63	0.71127	4.7	27.871	3	3	81	4.49631	114.5	75.5	0
9723	1	38	0	0	19.8882	70.7	0	0	1	4059	21	21	56.4	1	14	42.4	1.09646	181	4.68066	31	0.34999	5	31.15	1	1	103	5.71753	107.5	67.5	0
12146	1	39	1	0	22.557	70.7	0	0	1	357	12	14	60.3	0	12	39.5	1.02147	208	5.37888	86	0.97094	5	31.15	1	3	98	5.43998	99.5	63.5	0
6551	1	55	12	0	21.2787	70.7	0	0	1	4451	9	15	60.2	1	15	46.4	1.1999	202	5.22372	65	0.73385	5.4	35.522	1	1	95	5.27345	113	72	0
9228	1	45	0	0	19.2064	70.7	0	0	1	4344	15	14	59.9	0	15	65.3	1.68866	217	5.61162	98	1.10642	5	31.15	1	1	92	5.10692	102.5	67	0
11859	1	36	90	0	19.1769	70.7	0	0	1	3288	13	16	59.2	0	11	44.9	1.16111	174	4.49964	46	0.51934	4.8	28.964	2	1	92	5.10692	120.5	75	0
7761	1	45	1	0	19.138	70.7	0	0	1	3653	18	16	55.7	0	17	54.5	1.40937	200	5.172	51	0.57579	5.146	32.7458	1	3	84	4.66284	97	65.5	0
693	1	74	123.2	0	21.5473	70.8	0	0	1	371	15	16	54.2	1	13	42.9	1.10939	182	4.70652	52	0.58708	5.6	37.708	2	2	104	5.77304	111.5	70	0
8322	1	46	45.5	0	19.8863	70.8	0	0	1	4379	23	18	58.9	0	20	57.2	1.47919	222	5.74092	114	1.28706	4.9	30.057	1	2	100	5.551	95.5	66	0
12053	1	35	1	0	19.8324	70.8	0	0	1	3444	14	12	59.7	0	10	44.3	1.1456	170	4.3962	22	0.24838	5	31.15	1	3	99	5.49549	130	72.5	0
12331	1	37	154	0	17.8163	70.8	0	0	1	3290	16	18	54.5	0	36	59.5	1.53867	163	4.21518	40	0.4516	4.8	28.964	3	3	95	5.27345	99	60	0
2490	1	48	126	0	18.7852	70.8	0	0	1	3286	13	18	49.3	0	17	48.1	1.24387	166	4.29276	123	1.38867	5.4	35.522	2	2	94	5.21794	106.5	67.5	0
8223	1	35	90	0	19.5401	70.8	0	0	1	1854	31	19	59.5	0	16	63.6	1.6447	200	5.172	44	0.49676	4.4	24.592	2	2	93	5.16243	103.5	63.5	0
5159	1	61	1	0	18.7225	70.8	0	0	1	1455	22	22	53.6	0	28	79.7	2.06104	246	6.36156	46	0.51934	4.9	30.057	1	2	82	4.55182	118.5	83.5	0
12839	1	34	12	0	19.2097	70.9	0	0	1	627	14	20	56.5	0	15	68.1	1.76107	268	6.93048	53	0.59837	5.2	33.336	1	1	90	4.9959	97	64.5	0
18511	1	61	238	0	17.5973	71	0	0	1	1093	14	14	53.4	0	29	118	3.05148	207	5.35302	77	0.86933	5.2	33.336	3	2	109	6.05059	124.5	77.5	0
19879	1	36	90	0	19.2426	71	0	0	1	765	12	15	62	0	18	85	2.1981	229	5.92194	85	0.95965	5.4	35.522	2	3	109	6.05059	118.5	68.5	0
15725	1	55	154	0	20.4144	71	0	0	1	1827	7	29	52	0	19	54	1.39644	206	5.32716	187	2.11123	5.6	37.708	3	3	108	5.99508	113	73.5	0
6576	1	54	231	0	21.1568	71	0	0	1	470	18	16	59.5	0	29	56.1	1.45075	188	4.86168	33	0.37257	5.5	36.615	3	3	108	5.99508	105.5	74	0
3153	1	61	110	0	18.784	71	0	0	1	3669	16	16	55.7	0	15	45	1.1637	204	5.27544	122	1.37738	5.452	36.0904	2	3	104	5.77304	104	64	0
12676	1	38	154	0	22.2155	71	0	0	1	3365	19	22	63	0	19	73.1	1.89037	215	5.5599	37	0.41773	5.7	38.801	3	1	104	5.77304	106	61.5	0
13676	1	39	60	0	17.8629	71	0	0	1	3052	12	13	53.4	0	19	57.4	1.48436	193	4.99098	69	0.77901	5.5	36.615	1	2	104	5.77304	112	68	0
13440	1	36	0	0	21.0431	71	0	0	1	1092	11	20	60.6	0	35	51.3	1.32662	209	5.40474	64	0.72256	5.1	32.243	1	1	103	5.71753	122	82.5	0
19389	1	41	154	0	24.1603	71	0	0	1	1006	15	14	67.3	1	22	75	1.9395	227	5.87022	48	0.54192	5.2	33.336	3	2	103	5.71753	115.5	69.5	0
7182	1	36	84	0	20.9068	71	0	0	1	4621	29	19	59.5	0	36	49.1	1.26973	208	5.37888	158	1.78382	5.4	35.522	2	3	102	5.66202	109.5	66.5	1
14962	1	32	66	0	20.769	71	0	0	1	2744	16	15	57.3	0	18	55	1.4223	167	4.31862	78	0.88062	5.1	32.243	1	3	102	5.66202	110.5	62.5	0
16164	1	40	84	0	19.219	71	0	0	1	2190	14	19	53.6	0	24	44	1.13784	148	3.82728	31	0.34999	5.1	32.243	2	1	102	5.66202	91.5	54.5	0
16803	1	60	105	0	19.7877	71	0	0	1	1649	11	24	58.2	1	28	54	1.39644	164	4.24104	31	0.34999	6	42.08	2	3	102	5.66202	84.5	50.5	0
6905	1	49	126	0	20.6394	71	0	0	1	661	14	10	58.6	1	15	65.5	1.69383	164	4.24104	45	0.50805	4.6	26.778	2	2	102	5.66202	110.5	72	0
11727	1	49	9.1	0	20.1839	71	0	0	1	3612	9	16	51.8	0	11	52.6	1.36024	227	5.87022	62	0.69998	5.35	34.9755	1	3	101	5.60651	119	77.5	0
17367	1	51	0	0	21.7265	71	0	0	1	1737	20	24	64.8	0	28	100	2.586	248	6.41328	53	0.59837	5.4	35.522	1	1	101	5.60651	109.5	76	0
19773	1	51	0	0	18.3973	71	0	0	1	722	14	18	48.7	0	21	104	2.68944	264	6.82704	82	0.92578	5.4	35.522	1	2	101	5.60651	113	72	0
20073	1	44	371	0	22.384	71	0	0	1	363	14	16	65.3	1	11	77	1.99122	193	4.99098	71	0.80159	5.2	33.336	4	2	101	5.60651	137	98	0
9500	1	35	4.2	0	21.2482	71	0	0	1	4046	20	18	60.4	0	20	82.6	2.13604	257	6.64602	34	0.38386	5	31.15	1	1	100	5.551	104.5	65	0
15756	1	35	90	0	19.8003	71	0	0	1	2188	14	22	60.5	1	15	53	1.37058	172	4.44792	56	0.63224	5.1	32.243	2	2	100	5.551	108.5	68.5	0
14480	1	45	4.2	0	20.1446	71	0	0	1	2548	32	23	62.4	0	29	52.3	1.35248	183	4.73238	57	0.64353	5.8	39.894	1	1	99	5.49549	116	74	0
17110	1	30	1	0	19.823	71	0	0	1	1454	16	18	58.1	0	24	57	1.47402	135	3.4911	19	0.21451	4.8	28.964	1	1	99	5.49549	129	78	0
575	1	56	84	0	19.8785	71	0	0	1	640	27	19	60.6	1	17	49.9	1.29041	206	5.32716	71	0.80159	5.1	32.243	2	2	99	5.49549	98.5	54.5	0
20785	1	31	0	0	19.6423	71	0	0	1	483	13	11	56.9	0	18	63	1.62918	172	4.44792	70	0.7903	5	31.15	1	2	99	5.49549	119.5	77	0
7343	1	42	0	0	21.6	71	0	0	1	4411	19	14	61.4	0	13	40.5	1.04733	236	6.10296	54	0.60966	5.2	33.336	1	3	98	5.43998	112	73.5	0
16583	1	35	60	0	19.5961	71	0	0	1	1799	44	26	57.1	0	53	47	1.21542	203	5.24958	42	0.47418	5.1	32.243	1	1	98	5.43998	125	76	0
15632	1	28	18	0	20.3655	71	0	0	1	1498	23	20	60.6	0	17	39	1.00854	164	4.24104	64	0.72256	5.4	35.522	1	3	98	5.43998	117	69.5	0
18666	1	35	90	0	18.206	71	0	0	1	1099	19	19	54.3	0	17	58	1.49988	177	4.57722	59	0.66611	5.1	32.243	2	1	98	5.43998	123	71	0
20804	1	36	0	0	18.8253	71	0	0	1	371	8	12	62.7	0	14	69	1.78434	154	3.98244	39	0.44031	5	31.15	1	3	98	5.43998	107.5	67	0
6559	1	39	126	0	20.3633	71	0	0	1	4367	26	17	57.2	0	22	35.4	0.915444	163	4.21518	135	1.52415	4.7	27.871	2	1	97	5.38447	116	75	0
14950	1	44	84	0	20.4213	71	0	0	1	1806	21	26	57.5	0	19	54.1	1.39903	204	5.27544	28	0.31612	5.4	35.522	2	3	97	5.38447	105	56.5	0
18012	1	40	1	0	22.067	71	0	0	1	1185	13	15	64.3	0	13	47	1.21542	169	4.37034	132	1.49028	5.3	34.429	1	3	97	5.38447	98	58.5	0
7542	1	57	60	0	20.1747	71	0	0	1	4023	13	15	59.2	1	16	45	1.1637	216	5.58576	76	0.85804	4.9	30.057	1	2	96	5.32896	109.5	73.5	0
4975	1	56	154	0	18.0802	71	0	0	1	2957	12	14	51.7	0	13	58.2	1.50505	159	4.11174	71	0.80159	5.1	32.243	3	1	96	5.32896	114.5	72	0
15491	1	35	0	0	19.2211	71	0	0	1	2226	22	19	60.9	0	14	58.3	1.50764	151	3.90486	77	0.86933	5.1	32.243	1	2	96	5.32896	126	78.5	0
14717	1	30	399	0	18.4562	71	0	0	1	1426	23	18	57.3	0	19	70.2	1.81537	203	5.24958	124	1.39996	4.8	28.964	4	1	96	5.32896	104.5	64.5	0
15711	1	39	0	0	21.1927	71	0	0	1	1400	18	24	60.6	1	14	59.5	1.53867	148	3.82728	78	0.88062	5.4	35.522	1	3	96	5.32896	104.5	66	0
20093	1	34	0	0	19.3266	71	0	0	1	736	15	13	53	0	20	74	1.91364	253	6.54258	72	0.81288	5.2	33.336	1	1	96	5.32896	125	72.5	0
9828	1	40	84	0	18.9195	71	0	0	1	728	15	16	50.7	0	23	50.1	1.29559	186	4.80996	87	0.98223	5	31.15	2	3	96	5.32896	117.5	78	0
19928	1	34	0	0	22.1019	71	0	0	1	373	10	9	64.1	0	15	43	1.11198	139	3.59454	43	0.48547	5.2	33.336	1	1	96	5.32896	109	61.5	0
20358	1	35	36	0	19.6875	71	0	0	1	369	16	16	60.5	0	17	44	1.13784	136	3.51696	43	0.48547	5	31.15	1	2	96	5.32896	110.5	63.5	0
9843	1	33	22	0	19.0366	71	0	0	1	3633	15	14	58.1	0	15	68.1	1.76107	180	4.6548	61	0.68869	4.8	28.964	1	1	95	5.27345	102	62.5	0
12860	1	32	1	0	22.554	71	0	0	1	2009	22	20	62.6	0	20	53.8	1.39127	175	4.5255	29	0.32741	5.2	33.336	1	1	95	5.27345	113.5	74	0
18110	1	39	7.43167	0	18.1878	71	0	0	1	1470	11	9	55.7	0	19	69	1.78434	213	5.50818	131	1.47899	5.2	33.336	1	1	95	5.27345	125	84	0
9346	1	34	0	0	19.1443	71	0	0	1	1098	12	10	53.2	0	10	42.3	1.09388	176	4.55136	47	0.53063	4.4	24.592	1	1	95	5.27345	116.5	76	0
17813	1	61	0	0	19.6787	71	0	0	1	1062	36	26	51.9	0	44	75	1.9395	195	5.0427	54	0.60966	5.2	33.336	1	2	95	5.27345	121	71.5	0
15718	1	35	1	0	21.2571	71	0	0	1	370	59	33	63.4	0	24	28	0.72408	256	6.62016	191	2.15639	5.4	35.522	1	3	95	5.27345	113	74.5	1
13900	1	28	1	0	20.6699	71	0	0	1	3038	13	19	58.2	0	14	47.8	1.23611	174	4.49964	58	0.65482	5	31.15	1	1	94	5.21794	127	76.5	0
14063	1	37	10.2667	0	19.0335	71	0	0	1	2988	12	16	59.9	0	17	57.9	1.49729	115	2.9739	39	0.44031	5.1	32.243	1	2	94	5.21794	128	76	0
15954	1	68	62	0	17.6837	71	0	0	1	2154	27	29	49.2	0	39	53	1.37058	194	5.01684	106	1.19674	5.1	32.243	1	2	94	5.21794	109	66.5	0
15594	1	35	90	0	19.9644	71	0	0	1	1815	21	20	53.5	0	14	52	1.34472	177	4.57722	60	0.6774	5.1	32.243	2	3	94	5.21794	117	77	0
7502	1	61	36	0	20.8694	71	0	0	1	1431	21	21	57.3	1	20	69.8	1.80503	217	5.61162	72	0.81288	4.9	30.057	1	1	94	5.21794	104.5	71	0
18415	1	35	12	0	22.6494	71	0	0	1	1093	26	46	58.2	1	118	100	2.586	182	4.70652	48	0.54192	5.5	36.615	1	1	94	5.21794	111.5	65.5	0
11614	1	35	238	0	18.6084	71	0	0	1	1084	15	16	50.6	0	26	68	1.75848	225	5.8185	69	0.77901	5.3	34.429	3	2	94	5.21794	108	62	0
20220	1	35	90	0	21.3119	71	0	0	1	747	22	21	56	0	18	55	1.4223	210	5.4306	120	1.3548	5.1	32.243	2	2	94	5.21794	95	49	0
634	1	40	110	0	21.8862	71	0	0	1	4352	8	19	63.4	1	13	41.2	1.06543	176	4.55136	63	0.71127	5	31.15	2	1	93	5.16243	112	67.5	0
6245	1	39	308	0	19.4756	71	0	0	1	4325	19	19	59.1	0	16	74.1	1.91623	192	4.96512	28	0.31612	5.1	32.243	4	1	93	5.16243	106	67.5	0
8532	1	36	154	0	19.13	71	0	0	1	4169	13	13	61.5	0	12	46.7	1.20766	161	4.16346	105	1.18545	5	31.15	3	3	93	5.16243	94	59	0
11926	1	41	35	0	19.2787	71	0	0	1	3290	14	19	58.1	0	10	33.7	0.871482	172	4.44792	63	0.71127	5.5	36.615	1	1	93	5.16243	108.5	67.5	0
12295	1	35	0	0	21.6031	71	0	0	1	2986	11	14	60.9	0	12	65.4	1.69124	178	4.60308	22	0.24838	5.1	32.243	1	1	93	5.16243	135.5	95.5	0
11805	1	64	154	0	19.5753	71	0	0	1	2738	17	32	49.8	1	18	57	1.47402	251	6.49086	96	1.08384	5.248	33.8606	3	2	93	5.16243	102.5	70	0
15963	1	39	12	0	19.0953	71	0	0	1	1484	16	20	53	0	15	47	1.21542	158	4.08588	58	0.65482	4.8	28.964	1	1	93	5.16243	120	85	0
19460	1	35	0	0	19.9953	71	0	0	1	731	14	20	54.9	1	18	55	1.4223	172	4.44792	49	0.55321	5.1	32.243	1	1	93	5.16243	112	69.5	0
19027	1	32	15.7033	0	20.8028	71	0	0	1	728	11	14	63.2	0	14	52	1.34472	201	5.19786	67	0.75643	5.5	36.615	1	1	93	5.16243	122	78.5	0
12171	1	55	264	0	20.2014	71	0	0	1	392	11	17	55.6	0	10	53.7	1.38868	154	3.98244	41	0.46289	5	31.15	3	3	93	5.16243	97	63.5	0
17139	1	39	9.1	0	18.7047	71	0	0	1	300	40	30	58.6	0	27	72	1.86192	235	6.0771	39	0.44031	5.1	32.243	1	2	93	5.16243	97.5	64	0
8221	1	61	84	0	21.0362	71	0	0	1	4057	21	16	61.8	1	16	85.5	2.21103	218	5.63748	64	0.72256	5.4	35.522	2	2	92	5.10692	118.5	75.5	0
14542	1	34	1	0	20.4171	71	0	0	1	339	10	12	57.9	0	22	66.6	1.72228	232	5.99952	77	0.86933	5	31.15	1	2	92	5.10692	122.5	78.5	0
13552	1	30	1	0	20.6576	71	0	0	1	2873	18	19	55.9	1	17	35.7	0.923202	160	4.1376	106	1.19674	4.9	30.057	1	1	91	5.05141	111	67.5	0
14751	1	35	84	0	18.1888	71	0	0	1	2301	20	23	57.5	0	25	61	1.57746	207	5.35302	142	1.60318	5.2	33.336	2	3	91	5.05141	128.5	83.5	0
19283	1	38	252	0	19.1551	71	0	0	1	1113	14	13	59.2	0	25	66	1.70676	154	3.98244	90	1.0161	5	31.15	3	3	91	5.05141	130	84.5	0
20169	1	43	2.8	0	21.099	71	0	0	1	763	20	28	66.4	0	13	63	1.62918	201	5.19786	63	0.71127	5.2	33.336	1	1	91	5.05141	136.5	86.5	0
3293	1	58	1	0	20.8329	71	0	0	1	360	46	41	53.8	1	65	102	2.63772	225	5.8185	46	0.51934	5.4	35.522	1	1	91	5.05141	98.5	58	0
20351	1	52	0	0	22.3587	71	0	0	1	330	12	21	58.1	1	15	75	1.9395	196	5.06856	32	0.36128	5.4	35.522	1	2	91	5.05141	119.5	73.5	0
20275	1	40	0	0	18.8607	71	0	0	1	378	11	15	62.2	0	11	76	1.96536	188	4.86168	21	0.23709	5.2	33.336	1	2	90	4.9959	124	74	0
8639	1	37	84	0	21.4112	71	0	0	1	287	22	16	60	0	13	39.4	1.01888	179	4.62894	82	0.92578	4.7	27.871	2	1	90	4.9959	82	49	0
2465	1	44	165	0	18.7022	71	0	0	1	4375	13	14	55.2	0	15	64.8	1.67573	179	4.62894	73	0.82417	4.9	30.057	3	2	89	4.94039	107	73	0
16825	1	33	0	0	19.793	71	0	0	1	1835	14	18	57	0	17	63	1.62918	181	4.68066	17	0.19193	5.2	33.336	1	1	89	4.94039	113.5	70	0
16918	1	24	1	0	20.2183	71	0	0	1	1093	18	21	57.2	0	15	64	1.65504	199	5.14614	42	0.47418	5.4	35.522	1	3	89	4.94039	129.5	73	0
210	1	61	0	0	20.8054	71	0	0	1	752	17	22	56.3	0	16	48	1.24128	168	4.34448	43	0.48547	5.5	36.615	1	3	89	4.94039	119.5	73	0
3424	1	36	54	0	21.661	71	0	0	1	376	15	17	60.7	0	16	51	1.31886	163	4.21518	66	0.74514	5.3	34.429	1	2	89	4.94039	101.5	55.5	0
11993	1	41	60	0	19.0454	71	0	0	1	3297	14	14	51.6	0	13	45.7	1.1818	175	4.5255	50	0.5645	5.1	32.243	1	3	88	4.88488	86	54.5	0
12907	1	41	2.8	0	20.2974	71	0	0	1	3197	19	17	53.4	0	14	48.6	1.2568	217	5.61162	47	0.53063	5.2	33.336	1	1	88	4.88488	117.5	72.5	0
14288	1	37	2.8	0	18.8951	71	0	0	1	2919	13	17	59.8	0	16	61.1	1.58005	170	4.3962	65	0.73385	5.1	32.243	1	1	88	4.88488	120	75.5	0
19133	1	30	36	0	21.2346	71	0	0	1	819	22	16	63.7	0	13	65	1.6809	222	5.74092	51	0.57579	5	31.15	1	1	88	4.88488	106.5	62.5	0
20066	1	31	10.2667	0	19.0753	71	0	0	1	698	21	16	62.7	1	19	74	1.91364	164	4.24104	41	0.46289	5.3	34.429	1	1	88	4.88488	117	67.5	0
20620	1	39	0	0	18.7047	71	0	0	1	400	12	14	58.6	0	17	69	1.78434	184	4.75824	14	0.15806	5.4	35.522	1	2	88	4.88488	116	65.5	0
9749	1	43	90	0	21.0164	71	0	0	1	3916	20	19	62.9	0	18	58.6	1.5154	242	6.25812	54	0.60966	5.1	32.243	2	1	87	4.82937	120	78.5	0
7055	1	60	22	0	19.7235	71	0	0	1	3609	18	14	56.8	0	20	44.8	1.15853	261	6.74946	128	1.44512	5	31.15	1	3	87	4.82937	116	67.5	0
14986	1	30	18	0	19.514	71	0	0	1	1461	18	18	55.8	0	16	69.4	1.79468	174	4.49964	23	0.25967	5	31.15	1	1	87	4.82937	102	64	0
18240	1	35	66	0	20.7791	71	0	0	1	1442	16	10	64	0	15	74	1.91364	187	4.83582	39	0.44031	5.4	35.522	1	2	87	4.82937	126	77	0
17356	1	34	4.2	0	19.3909	71	0	0	1	1406	17	18	57.7	0	15	72	1.86192	195	5.0427	45	0.50805	4.7	27.871	1	1	87	4.82937	107.5	63	0
14524	1	36	36	0	19.9683	71	0	0	1	1392	18	16	62.7	0	17	66.1	1.70935	178	4.60308	17	0.19193	5.2	33.336	1	3	87	4.82937	128	82.5	0
20031	1	29	36	0	20.5527	71	0	0	1	720	8	6	66	0	13	61	1.57746	150	3.879	32	0.36128	5	31.15	1	1	87	4.82937	107	67.5	0
9936	1	57	154	0	19.3771	71	0	0	1	709	14	21	54.3	0	10	44.6	1.15336	150	3.879	64	0.72256	5.146	32.7458	3	3	87	4.82937	92.5	61	0
15315	1	42	175	0	20.1018	71	0	0	1	2587	27	19	54	0	14	53.5	1.38351	208	5.37888	54	0.60966	4.9	30.057	3	3	86	4.77386	114.5	67.5	0
897	1	32	168	0	20.0674	71	0	0	1	2326	6	14	56.1	0	9	80.4	2.07914	200	5.172	45	0.50805	5.1	32.243	3	1	86	4.77386	124	78	0
8041	1	30	0	0	21.2508	71	0	0	1	4357	15	20	56.6	1	13	50.9	1.31627	209	5.40474	57	0.64353	5.1	32.243	1	1	85	4.71835	99.5	59	0
10197	1	42	90	0	20.4152	71	0	0	1	4015	19	23	59	1	18	76.2	1.97053	193	4.99098	40	0.4516	4.7	27.871	2	1	84	4.66284	115.5	77.5	0
14830	1	43	154	0	19.9397	71	0	0	1	2564	26	18	60.3	0	26	42.2	1.09129	180	4.6548	185	2.08865	4.7	27.871	3	3	84	4.66284	122	76	0
17126	1	42	0	0	21.6014	71	0	0	1	1808	11	17	60.1	0	11	59	1.52574	165	4.2669	50	0.5645	5.1	32.243	1	3	84	4.66284	104	68	0
677	1	79	1	0	18.1223	71	0	0	1	1092	11	18	46.8	1	10	34.5	0.89217	153	3.95658	46	0.51934	6.2	44.266	1	1	84	4.66284	125	71	1
6822	1	32	60	0	21.1638	71	0	0	1	4396	13	15	55.2	0	14	31.6	0.817176	190	4.9134	111	1.25319	4.8	28.964	1	3	83	4.60733	109	69	0
5512	1	51	350	0	18.1742	71	0	0	1	3940	8	15	52.4	0	30	55.2	1.42747	150	3.879	42	0.47418	4.7	27.871	4	3	83	4.60733	108.5	69.5	0
1159	1	31	60	0	21.4435	71	0	0	1	2773	19	12	61.1	0	11	55.1	1.42489	190	4.9134	79	0.89191	4.4	24.592	1	2	82	4.55182	111	67.5	0
20056	1	38	0	0	18.1754	71	0	0	1	733	13	17	56.3	0	28	61	1.57746	241	6.23226	95	1.07255	5.4	35.522	1	2	82	4.55182	113.5	79	0
17086	1	41	60	0	18.9682	71	0	0	1	1477	9	18	55.4	0	17	65	1.6809	194	5.01684	79	0.89191	4.9	30.057	1	3	80	4.4408	102.5	65.5	0
14845	1	38	0	0	22.9368	71	0	0	1	1098	22	24	65.2	1	12	61.2	1.58263	224	5.79264	34	0.38386	5	31.15	1	3	80	4.4408	97	60	0
8770	1	31	2.8	0	21.4679	71	0	0	1	3513	19	16	64.4	0	9	43.9	1.13525	207	5.35302	88	0.99352	4.4	24.592	1	3	79	4.38529	101	61	0
5075	1	49	0	0	18.5486	71	0	0	1	3398	18	15	57	0	9	31.4	0.812004	139	3.59454	69	0.77901	4.9	30.057	1	1	77	4.27427	89	58.5	0
2165	1	54	0	0	20.4537	71	0	0	1	748	13	16	52.1	0	14	57.7	1.49212	224	5.79264	42	0.47418	5.2	33.336	1	3	68	3.77468	103.5	63.5	0
8626	1	46	0	0	20.6747	71.2	0	0	1	3650	15	16	58.7	0	15	65.9	1.70417	253	6.54258	79	0.89191	5.2	33.336	1	2	109	6.05059	127.5	79.5	0
10570	1	48	220	0	19.3914	71.2	0	0	1	332	15	19	54.6	0	17	80	2.0688	187	4.83582	41	0.46289	4.9	30.057	3	1	104	5.77304	110	74.5	0
8273	1	38	66	0	19.71	71.2	0	0	1	749	17	14	59.4	0	8	40.7	1.0525	151	3.90486	67	0.75643	4.7	27.871	1	1	95	5.27345	95.5	62	0
1577	1	42	308	0	19.5034	71.2	0	0	1	1477	28	16	56.1	0	54	77.6	2.00674	220	5.6892	93	1.04997	5.2	33.336	4	3	94	5.21794	113	72.5	0
6152	1	37	1	0	18.8817	71.2	0	0	1	4283	18	18	55.6	0	11	70.3	1.81796	218	5.63748	41	0.46289	5.1	32.243	1	3	93	5.16243	84	52	0
2420	1	58	18	0	20.7678	71.2	0	0	1	386	57	37	52.9	0	76	66.9	1.73003	225	5.8185	81	0.91449	4.9	30.057	1	2	90	4.9959	125	80.5	0
9512	1	42	0	0	18.9807	71.2	0	0	1	4093	12	11	57.4	0	23	69.4	1.79468	195	5.0427	59	0.66611	5	31.15	1	2	86	4.77386	120	77	0
11424	1	39	36	0	19.7432	71.2	0	0	1	3528	15	20	59.5	0	14	50.9	1.31627	174	4.49964	39	0.44031	4.84	29.4012	1	2	86	4.77386	114	65	0
7514	1	63	308	0	18.7214	71.2	0	0	1	3491	13	23	51.9	1	27	86.1	2.22655	173	4.47378	60	0.6774	4.6	26.778	4	3	86	4.77386	138.5	85.5	0
447	1	51	154	0	19.4569	71.2	0	0	1	4312	10	15	53.1	0	12	58.4	1.51022	206	5.32716	85	0.95965	5.4	35.522	3	2	82	4.55182	112	68	0
12421	1	47	1	0	20.1528	71.2	0	0	1	3256	14	20	55.6	1	20	68.3	1.76624	224	5.79264	28	0.31612	5.2	33.336	1	2	82	4.55182	113	70	0
4874	1	43	154	0	20.5457	71.3	0	0	1	4420	14	14	57.3	0	12	84.9	2.19551	256	6.62016	44	0.49676	5.2	33.336	3	2	94	5.21794	119	75.5	0
2106	1	36	132	0	19.5401	71.3	0	0	1	4447	16	11	59.5	0	10	53.6	1.3861	129	3.33594	39	0.44031	4.4	24.592	2	3	89	4.94039	94	56.5	0
3479	1	36	36	0	20.2294	71.3	0	0	1	2591	16	16	64.6	0	14	34.7	0.897342	170	4.3962	94	1.06126	5.4	35.522	1	1	89	4.94039	98	61	0
10887	1	36	54	0	20.807	71.4	0	0	1	744	13	11	53.8	0	14	52.5	1.35765	202	5.22372	87	0.98223	5.146	32.7458	1	1	100	5.551	109	64.5	0
9503	1	35	0	0	21.7452	71.4	0	0	1	3717	17	13	58.7	1	19	53	1.37058	197	5.09442	124	1.39996	5.2	33.336	1	3	89	4.94039	108.5	65.5	0
864	1	47	2.8	0	21.9091	71.4	0	0	1	4368	38	26	60.3	1	53	69.6	1.79986	174	4.49964	35	0.39515	4.8	28.964	1	3	87	4.82937	96.5	64.5	0
12018	1	32	0	0	20.6374	71.5	0	0	1	3304	25	15	56.8	0	29	49	1.26714	229	5.92194	73	0.82417	5	31.15	1	3	106	5.88406	129.5	76	0
2556	1	46	220	0	22.8524	71.5	0	0	1	729	23	29	55.4	0	78	50.6	1.30852	235	6.0771	394	4.44826	4.8	28.964	3	1	104	5.77304	130.5	85	1
8632	1	57	245	0	21.5469	71.5	0	0	1	3146	15	14	51.3	1	35	36.7	0.949062	221	5.71506	179	2.02091	5.4	35.522	3	3	103	5.71753	108	69.5	0
847	1	55	0	0	22.8047	71.5	0	0	1	2143	12	12	63.6	0	9	38	0.98268	202	5.22372	70	0.7903	5.1	32.243	1	3	103	5.71753	115	71	0
16487	1	35	0	0	21.4214	71.5	0	0	1	1785	19	20	59.1	0	17	58	1.49988	207	5.35302	33	0.37257	5.4	35.522	1	2	102	5.66202	108	63	0
4612	1	39	102	0	19.8711	71.5	0	0	1	4269	15	14	51.7	0	11	28.5	0.73701	211	5.45646	178	2.00962	5.1	32.243	2	3	100	5.551	98.5	60.5	0
2679	1	34	10.2667	0	19.6688	71.5	0	0	1	2892	20	20	67.9	0	17	56.8	1.46885	155	4.0083	27	0.30483	5.5	36.615	1	1	100	5.551	114.5	72	0
829	1	50	1	0	21.7008	71.5	0	0	1	2535	17	17	55	0	36	46.2	1.19473	239	6.18054	122	1.37738	4.9	30.057	1	2	99	5.49549	133.5	88	0
19977	1	39	252	0	22.1713	71.5	0	0	1	751	13	8	62.8	1	18	96	2.48256	205	5.3013	40	0.4516	5.3	34.429	3	1	99	5.49549	100	63.5	0
4011	1	38	2.8	0	22.7028	71.5	0	0	1	369	13	12	64	0	12	60.2	1.55677	203	5.24958	49	0.55321	4.8	28.964	1	1	99	5.49549	96	59.5	0
7183	1	37	0	0	21.0098	71.5	0	0	1	4512	14	12	62.3	0	9	52	1.34472	223	5.76678	126	1.42254	5.1	32.243	1	2	98	5.43998	107.5	67	0
16558	1	35	0	0	20.7466	71.5	0	0	1	1820	13	18	55.8	0	16	54	1.39644	202	5.22372	37	0.41773	5.2	33.336	1	3	96	5.32896	115	71	0
17528	1	45	262.5	0	22.1644	71.5	0	0	1	1428	22	25	58.6	1	16	112	2.89632	221	5.71506	31	0.34999	5.5	36.615	3	2	96	5.32896	122	79.5	0
18712	1	38	0	0	22.8443	71.5	0	0	1	1112	22	15	65.4	1	22	63	1.62918	198	5.12028	31	0.34999	5.2	33.336	1	3	96	5.32896	119.5	74	0
6405	1	36	36	0	21.044	71.5	0	0	1	4507	14	13	56.6	0	12	31.8	0.822348	172	4.44792	49	0.55321	4.5	25.685	1	1	95	5.27345	99	51.5	0
9934	1	51	12	0	19.4486	71.5	0	0	1	4118	18	20	48	0	17	45	1.1637	208	5.37888	68	0.76772	4.8	28.964	1	1	95	5.27345	110.5	68	0
11634	1	38	0	0	20.917	71.5	0	0	1	3283	20	17	57.5	0	21	51.8	1.33955	196	5.06856	58	0.65482	5.1	32.243	1	3	95	5.27345	112	67	0
1659	1	56	245	0	20.2135	71.5	0	0	1	802	11	16	54.3	0	17	49.7	1.28524	169	4.37034	47	0.53063	5.248	33.8606	3	3	95	5.27345	144	94	1
12604	1	39	317.5	0	19.734	71.5	0	0	1	294	12	17	55.3	0	11	42.7	1.10422	169	4.37034	63	0.71127	4.7	27.871	4	2	95	5.27345	118	73	0
16770	1	40	126	0	18.5964	71.5	0	0	1	1875	15	22	55.4	1	19	55	1.4223	190	4.9134	53	0.59837	5.1	32.243	2	3	94	5.21794	110	70	0
2703	1	43	84	0	20.7008	71.5	0	0	1	3297	21	21	56.7	0	13	63.4	1.63952	218	5.63748	86	0.97094	4.7	27.871	2	2	93	5.16243	106	64	0
7796	1	49	12	0	21.5182	71.5	0	0	1	4035	17	15	64.7	0	11	59.4	1.53608	201	5.19786	79	0.89191	4.9	30.057	1	1	92	5.10692	102	61.5	0
7211	1	45	0	0	20.4414	71.5	0	0	1	3302	18	15	56.6	1	20	59	1.52574	173	4.47378	32	0.36128	5.4	35.522	1	1	91	5.05141	123	80	0
5635	1	39	0	0	20.713	71.5	0	0	1	4388	14	9	55.1	0	11	50.1	1.29559	183	4.73238	92	1.03868	4.5	25.685	1	1	90	4.9959	120	75.5	0
1610	1	49	126	0	17.7496	71.5	0	0	1	3978	15	17	53	0	14	49	1.26714	215	5.5599	100	1.129	5.1	32.243	2	3	90	4.9959	129	74	0
15180	1	32	5.6	0	20.232	71.5	0	0	1	2518	37	30	63.6	0	40	69.8	1.80503	186	4.80996	69	0.77901	5	31.15	1	1	90	4.9959	124.5	82.5	0
3452	1	38	154	0	19.2448	71.5	0	0	1	1569	10	16	61.8	0	17	44.3	1.1456	155	4.0083	38	0.42902	4.8	28.964	3	1	90	4.9959	116.5	77.5	0
15246	1	42	1	0	20.5717	71.5	0	0	1	1063	13	15	55.6	0	12	50.4	1.30334	154	3.98244	26	0.29354	5.2	33.336	1	3	90	4.9959	118.5	74.5	0
19038	1	25	12	0	19.471	71.5	0	0	1	1043	30	83	61.9	1	14	64	1.65504	154	3.98244	37	0.41773	5.2	33.336	1	3	90	4.9959	119.5	63.5	0
78	1	73	0	0	21.9276	71.5	0	0	1	730	21	22	53.5	1	21	110.8	2.86529	207	5.35302	19	0.21451	5.2	33.336	1	2	90	4.9959	125	72	0
7733	1	49	238	0	19.3404	71.5	0	0	1	3990	23	22	55.5	0	28	39.9	1.03181	146	3.77556	56	0.63224	4.8	28.964	3	3	89	4.94039	99	60	0
11326	1	33	24	0	18.8927	71.5	0	0	1	3232	15	13	54.6	0	21	43.6	1.1275	226	5.84436	106	1.19674	4.7	27.871	1	2	89	4.94039	133.5	83.5	0
14598	1	59	12	0	20.2868	71.5	0	0	1	2602	13	19	53.9	0	14	43.3	1.11974	145	3.7497	62	0.69998	4.8	28.964	1	2	89	4.94039	127.5	82	0
14208	1	53	4.2	0	18.9851	71.5	0	0	1	360	18	27	51	0	74	53.2	1.37575	151	3.90486	58	0.65482	5.1	32.243	1	3	89	4.94039	105	65	0
15682	1	35	90	0	17.4494	71.5	0	0	1	2114	17	25	53.5	0	24	66	1.70676	202	5.22372	50	0.5645	5.4	35.522	2	3	88	4.88488	111.5	71.5	0
4175	1	53	1	0	19.4515	71.5	0	0	1	4279	15	20	54.9	0	8	31.4	0.812004	102	2.63772	31	0.34999	5	31.15	1	3	87	4.82937	97	60	0
7667	1	47	66	0	21.4626	71.5	0	0	1	336	36	43	59	0	37	46.5	1.20249	217	5.61162	561	6.33369	5.2	33.336	1	3	87	4.82937	99	67	0
6537	1	47	126	0	18.6788	71.5	0	0	1	4366	8	13	57.4	0	8	47	1.21542	144	3.72384	23	0.25967	4.7	27.871	2	2	86	4.77386	105.5	65.5	0
14727	1	34	12	0	20.8757	71.5	0	0	1	422	13	17	60.9	0	12	57.4	1.48436	135	3.4911	17	0.19193	4.9	30.057	1	2	86	4.77386	121	78	0
16916	1	35	1	0	18.3432	71.5	0	0	1	1659	15	24	59.3	0	16	65	1.6809	164	4.24104	44	0.49676	5.1	32.243	1	2	84	4.66284	121	74.5	0
8357	1	36	2.8	0	21.7256	71.5	0	0	1	4607	18	15	63.9	0	11	49	1.26714	196	5.06856	81	0.91449	5	31.15	1	1	83	4.60733	121	72.5	0
14101	1	33	0	0	21.1669	71.5	0	0	1	235	16	18	57	0	16	44.2	1.14301	172	4.44792	70	0.7903	5	31.15	1	1	83	4.60733	134.5	82	0
14178	1	42	0	0	20.84	71.5	0	0	1	1583	9	20	62.3	0	15	60.4	1.56194	195	5.0427	30	0.3387	5	31.15	1	1	81	4.49631	112.5	73	0
11527	1	58	0	0	17.9517	71.5	0	0	1	231	14	21	52.8	0	8	37.7	0.974922	140	3.6204	46	0.51934	5.452	36.0904	1	3	81	4.49631	122	77.5	0
14407	1	70	0	0	17.6035	71.5	0	0	1	1360	16	22	48.1	0	14	44.7	1.15594	196	5.06856	50	0.5645	5.9	40.987	1	2	78	4.32978	127.5	82	0
3505	1	40	252	0	20.3639	71.6	0	0	1	3110	25	21	61.3	0	21	54.9	1.41971	204	5.27544	90	1.0161	5	31.15	3	3	107	5.93957	125.5	76.5	0
11482	1	55	1	0	19.3368	71.6	0	0	1	342	19	18	52.9	0	31	42.8	1.10681	237	6.12882	148	1.67092	5.044	31.6309	1	2	106	5.88406	123.5	83.5	0
5228	1	46	36	0	21.2525	71.6	0	0	1	1089	22	17	55.5	0	29	57.1	1.47661	266	6.87876	117	1.32093	5.6	37.708	1	3	104	5.77304	100.5	60	0
6180	1	42	12	0	17.4535	71.6	0	0	1	4410	36	21	50.5	0	28	47.4	1.22576	252	6.51672	106	1.19674	5.6	37.708	1	3	96	5.32896	91.5	61	0
5310	1	45	66	0	21.236	71.6	0	0	1	4400	13	12	61.3	0	12	79.2	2.04811	224	5.79264	74	0.83546	4.6	26.778	1	3	96	5.32896	103.5	65.5	0
6376	1	41	210	0	20.287	71.6	0	0	1	3728	25	27	62.2	0	47	40.9	1.05767	146	3.77556	243	2.74347	4.7	27.871	3	3	95	5.27345	158.5	109	0
12380	1	42	1	0	19.2892	71.6	0	0	1	363	19	14	56.8	1	15	55.9	1.44557	182	4.70652	57	0.64353	4.9	30.057	1	2	95	5.27345	124.5	80.5	0
8949	1	55	210	0	21.0021	71.6	0	0	1	1784	7	12	61.7	0	7	44	1.13784	177	4.57722	67	0.75643	4.8	28.964	3	1	91	5.05141	121	76.5	0
6985	1	41	171	0	20.9187	71.6	0	0	1	4383	41	24	60.1	1	27	79.4	2.05328	208	5.37888	44	0.49676	4.9	30.057	3	2	90	4.9959	108.5	73.5	0
102	1	53	100.2	0	21.3637	71.6	0	0	1	4011	11	13	57.6	0	20	55.3	1.43006	215	5.5599	109	1.23061	4.9	30.057	2	3	87	4.82937	119	73	0
387	1	56	0	0	17.1316	71.6	0	0	1	3336	9	15	50.8	0	16	46.6	1.20508	235	6.0771	169	1.90801	5.4	35.522	1	3	87	4.82937	101	66	0
9383	1	37	200	0	19.972	71.6	0	0	1	4415	17	14	55.7	0	51	50	1.293	209	5.40474	159	1.79511	4.5	25.685	3	3	80	4.4408	100.5	66.5	0
7529	1	34	0	0	22.3296	71.7	0	0	1	273	21	13	63.7	0	13	54.4	1.40678	185	4.7841	33	0.37257	5.6	37.708	1	3	101	5.60651	106	63	0
11257	1	35	0	0	22.097	71.7	0	0	1	3762	13	14	65.6	1	9	48.5	1.25421	171	4.42206	78	0.88062	4.228	22.712	1	1	94	5.21794	111	70.5	0
8354	1	35	1	0	19.196	71.7	0	0	1	4396	22	13	61.3	0	17	41.1	1.06285	215	5.5599	309	3.48861	4.5	25.685	1	1	93	5.16243	125.5	77	0
6650	1	56	0	0	21.7195	71.7	0	0	1	998	15	14	53.4	0	10	58.5	1.51281	192	4.96512	54	0.60966	5	31.15	1	2	92	5.10692	112	74	0
11912	1	57	154	0	16.9322	71.7	0	0	1	1084	16	16	51.5	0	12	48.8	1.26197	167	4.31862	66	0.74514	5.4	35.522	3	3	90	4.9959	108.5	68	0
12768	1	42	0	0	20.8261	71.7	0	0	1	3315	11	18	60.4	0	14	56.3	1.45592	278	7.18908	62	0.69998	5.1	32.243	1	2	88	4.88488	120	73	0
12981	1	52	1	0	19.2973	71.7	0	0	1	3278	16	22	54.4	0	13	56.8	1.46885	239	6.18054	75	0.84675	4.9	30.057	1	3	78	4.32978	88.5	55.5	0
8396	1	48	336	0	18.2364	71.8	0	0	1	2026	18	21	53.7	0	14	80.2	2.07397	168	4.34448	42	0.47418	4.9	30.057	4	2	104	5.77304	123.5	75	0
9127	1	53	54	0	19.2609	71.8	0	0	1	2448	14	13	51.3	0	11	61.7	1.59556	176	4.55136	96	1.08384	5.1	32.243	1	1	99	5.49549	118.5	78.5	0
724	1	40	36	0	20.8798	71.8	0	0	1	3944	15	19	55	0	13	68.7	1.77658	214	5.53404	87	0.98223	5.248	33.8606	1	2	95	5.27345	115.5	70.5	0
6142	1	37	18	0	22.2584	71.8	0	0	1	4446	16	14	64.1	0	20	32.3	0.835278	150	3.879	68	0.76772	4.7	27.871	1	1	91	5.05141	101	63	0
3307	1	47	308	0	18.9494	71.8	0	0	1	4395	12	17	57.9	0	34	53.4	1.38092	201	5.19786	83	0.93707	4.9	30.057	4	3	91	5.05141	110	71	0
11487	1	39	52.5	0	19.0991	71.8	0	0	1	3696	12	14	56.7	0	10	47.4	1.22576	173	4.47378	128	1.44512	4.534	26.0566	1	1	89	4.94039	134	86.5	0
4292	1	43	126	0	19.853	71.8	0	0	1	4375	15	17	55.7	0	28	44.7	1.15594	184	4.75824	64	0.72256	5.1	32.243	2	2	88	4.88488	112.5	76	0
1120	1	66	280	0	17.4352	71.8	0	0	1	364	13	17	48.8	1	12	61.9	1.60073	231	5.97366	91	1.02739	5	31.15	4	1	87	4.82937	103	63.5	0
6970	1	41	4.2	0	21.1301	71.8	0	0	1	2923	19	15	63.9	1	15	60.9	1.57487	202	5.22372	80	0.9032	5.1	32.243	1	1	82	4.55182	108	66.5	0
821	1	46	110	0	19.9917	71.9	0	0	1	4357	13	15	58.8	1	15	63.7	1.64728	183	4.73238	70	0.7903	5.1	32.243	2	3	92	5.10692	109	70	0
1252	1	38	60	0	21.2634	72	0	0	1	712	19	21	60.3	0	25	74.7	1.93174	216	5.58576	43	0.48547	5.7	38.801	1	1	109	6.05059	126.5	79.5	1
14053	1	39	0	0	21.4566	72	0	0	1	2766	25	23	61.5	0	20	41.8	1.08095	182	4.70652	102	1.15158	5.4	35.522	1	3	108	5.99508	125	77.5	0
14372	1	37	1	0	20.051	72	0	0	1	2828	47	27	57.2	0	17	57.8	1.49471	196	5.06856	54	0.60966	5.2	33.336	1	2	106	5.88406	109	71.5	0
18933	1	33	0	0	22.491	72	0	0	1	1216	99	63	62.5	0	43	35	0.9051	144	3.72384	92	1.03868	4.9	30.057	1	1	106	5.88406	129.5	85.5	0
18935	1	34	81.5	0	19.2912	72	0	0	1	372	12	10	63.2	1	24	61	1.57746	168	4.34448	58	0.65482	5.1	32.243	2	1	106	5.88406	119	74	0
13798	1	33	252	0	18.1159	72	0	0	1	2933	21	21	49.5	0	29	54.2	1.40161	203	5.24958	80	0.9032	4.9	30.057	3	2	105	5.82855	129.5	79	0
19970	1	29	5.13333	0	18.8765	72	0	0	1	875	9	13	63.7	0	14	71	1.83606	143	3.69798	41	0.46289	4.8	28.964	1	1	105	5.82855	109	58	0
19565	1	35	72	0	18.0725	72	0	0	1	755	14	8	56.3	0	22	63	1.62918	158	4.08588	80	0.9032	5.3	34.429	2	3	105	5.82855	129.5	68.5	0
20773	1	40	126	0	20.7495	72	0	0	1	366	12	13	61.1	0	10	59	1.52574	202	5.22372	37	0.41773	5.4	35.522	2	1	105	5.82855	113	66	0
1357	1	57	0	0	21.6966	72	0	0	1	1498	13	15	56.1	0	13	42	1.08612	236	6.10296	168	1.89672	5.5	36.615	1	2	104	5.77304	109	71.5	0
13462	1	43	54.6	0	19.5807	72	0	0	1	2896	25	31	61.9	1	19	45.8	1.18439	168	4.34448	35	0.39515	5.2	33.336	1	1	103	5.71753	122	74.5	0
16627	1	41	1	0	21.091	72	0	0	1	1940	21	29	61.6	0	17	61	1.57746	198	5.12028	33	0.37257	5.2	33.336	1	2	103	5.71753	118.5	72.5	0
17654	1	35	1	0	20.4039	72	0	0	1	1477	13	11	58	0	14	50	1.293	181	4.68066	70	0.7903	5.9	40.987	1	3	103	5.71753	115.5	67	0
16773	1	37	1	0	19.6816	72	0	0	1	1463	23	23	54.3	0	14	58	1.49988	192	4.96512	44	0.49676	4.9	30.057	1	1	103	5.71753	133	80.5	0
17703	1	41	0	0	22.1021	72	0	0	1	1456	21	15	63.8	1	31	84	2.17224	207	5.35302	42	0.47418	5.4	35.522	1	1	103	5.71753	101	54	0
19763	1	40	8.4	0	18.7166	72	0	0	1	693	18	20	52.7	0	22	61	1.57746	237	6.12882	143	1.61447	5.3	34.429	1	1	103	5.71753	121.5	71.5	0
18895	1	30	1	0	20.5516	72	0	0	1	764	16	10	60.8	0	21	53	1.37058	156	4.03416	47	0.53063	5	31.15	1	2	102	5.66202	129.5	77.5	0
7770	1	71	110	0	19.5924	72	0	0	1	364	11	17	51.8	0	11	60.8	1.57229	200	5.172	140	1.5806	5.4	35.522	2	2	102	5.66202	129	83.5	0
18928	1	52	84	0	19.8885	72	0	0	1	1237	24	16	59.8	0	17	50	1.293	312	8.06832	91	1.02739	5.3	34.429	2	2	101	5.60651	108	71.5	0
16141	1	35	0	0	19.7054	72	0	0	1	743	13	16	58.5	0	14	51	1.31886	161	4.16346	63	0.71127	5	31.15	1	1	101	5.60651	109	70	0
16407	1	38	1	0	18.9567	72	0	0	1	694	43	29	52.3	0	28	52	1.34472	177	4.57722	63	0.71127	5	31.15	1	2	101	5.60651	97.5	61.5	0
20769	1	37	36	0	20.2914	72	0	0	1	352	10	10	60.1	0	10	47	1.21542	184	4.75824	96	1.08384	5	31.15	1	3	101	5.60651	100	55.5	0
13395	1	29	1	0	21.0816	72	0	0	1	2959	12	18	55.6	0	13	42.5	1.09905	196	5.06856	36	0.40644	5.5	36.615	1	1	100	5.551	106	72.5	0
16130	1	46	2.8	0	20.1633	72	0	0	1	2117	10	20	62.6	0	18	63	1.62918	217	5.61162	67	0.75643	5	31.15	1	1	100	5.551	130.5	77	0
15923	1	41	168	0	19.3337	72	0	0	1	1901	55	33	52	0	75	74	1.91364	176	4.55136	55	0.62095	4.8	28.964	3	3	100	5.551	120.5	84	0
18468	1	39	12	0	19.885	72	0	0	1	1113	16	21	57.4	1	21	83	2.14638	230	5.9478	88	0.99352	5.4	35.522	1	3	100	5.551	124	79.5	0
9639	1	53	90	0	17.4459	72	0	0	1	1093	9	11	50.3	0	15	31.8	0.822348	171	4.42206	82	0.92578	5.5	36.615	2	3	100	5.551	112.5	72	1
2183	1	41	0	0	19.3183	72	0	0	1	282	12	19	62.8	0	8	65	1.6809	181	4.68066	28	0.31612	5	31.15	1	2	100	5.551	105.5	64.5	0
8617	1	38	1	0	20.5916	72	0	0	1	2197	9	9	62.2	0	13	48.1	1.24387	204	5.27544	116	1.30964	5.1	32.243	1	3	99	5.49549	100	64	0
16939	1	34	1	0	20.8779	72	0	0	1	1821	16	18	59.7	0	13	59	1.52574	215	5.5599	88	0.99352	5.4	35.522	1	1	99	5.49549	125	81.5	0
18510	1	54	126	0	18.374	72	0	0	1	1090	15	14	61.6	0	19	72	1.86192	237	6.12882	65	0.73385	5.5	36.615	2	3	99	5.49549	105	66.5	0
19659	1	30	1	0	17.5425	72	0	0	1	805	43	24	52.2	0	21	58	1.49988	168	4.34448	47	0.53063	5.2	33.336	1	1	99	5.49549	113.5	63	0
20917	1	38	1	0	20.4677	72	0	0	1	381	18	14	60.2	0	54	48	1.24128	181	4.68066	57	0.64353	5.3	34.429	1	3	99	5.49549	130	67.5	0
4429	1	39	126	0	20.8415	72	0	0	1	4424	26	18	57.5	1	24	62.2	1.60849	195	5.0427	176	1.98704	4.6	26.778	2	3	98	5.43998	133.5	81	0
7968	1	33	84	0	21.9612	72	0	0	1	4032	12	16	65.5	0	19	47.2	1.22059	163	4.21518	24	0.27096	4.9	30.057	2	1	98	5.43998	120	73	0
3652	1	46	18	0	18.2375	72	0	0	1	3292	13	18	58.5	0	8	48.4	1.25162	185	4.7841	95	1.07255	4.84	29.4012	1	3	98	5.43998	83.5	52.5	0
12919	1	34	1	0	20.0899	72	0	0	1	3235	14	17	67.5	0	11	58.8	1.52057	197	5.09442	46	0.51934	5.5	36.615	1	3	98	5.43998	111.5	67	0
18601	1	51	1	0	20.7271	72	0	0	1	1085	18	17	54.8	0	13	74	1.91364	278	7.18908	62	0.69998	5.3	34.429	1	3	98	5.43998	103	59.5	0
9460	1	39	0	0	20.1667	72	0	0	1	343	11	12	59.8	0	11	54.4	1.40678	196	5.06856	70	0.7903	4.6	26.778	1	3	98	5.43998	99.5	65.5	0
9044	1	44	0	0	20.6192	72	0	0	1	4337	28	24	59.8	1	22	42.6	1.10164	186	4.80996	55	0.62095	5.2	33.336	1	1	97	5.38447	96.5	63.5	0
10539	1	42	252	0	20.2141	72	0	0	1	3134	21	21	62.9	0	21	48.5	1.25421	197	5.09442	48	0.54192	4.84	29.4012	3	3	97	5.38447	112	74	0
11537	1	56	0	0	19.2334	72	0	0	1	2203	15	17	56.9	0	13	55.4	1.43264	189	4.88754	47	0.53063	4.84	29.4012	1	1	97	5.38447	111	72	0
14110	1	35	0	0	22.6175	72	0	0	1	1837	13	12	62.4	1	12	54.4	1.40678	187	4.83582	45	0.50805	5.5	36.615	1	3	97	5.38447	116	76	0
15949	1	39	4.2	0	20.375	72	0	0	1	1835	16	26	59.3	0	16	45	1.1637	181	4.68066	34	0.38386	5.2	33.336	1	1	97	5.38447	112.5	76.5	0
10267	1	38	22	0	20.5697	72	0	0	1	1791	18	18	60.5	1	23	55.4	1.43264	204	5.27544	68	0.76772	4.6	26.778	1	1	97	5.38447	93.5	63.5	0
14458	1	48	285	0	22.3744	72	0	0	1	749	18	17	63.3	1	21	58.6	1.5154	202	5.22372	65	0.73385	5.6	37.708	4	1	97	5.38447	117.5	80.5	0
20151	1	32	22	0	20.0801	72	0	0	1	728	15	11	62.2	0	14	50	1.293	160	4.1376	39	0.44031	5.2	33.336	1	1	97	5.38447	122	75.5	0
20891	1	38	1	0	21.2392	72	0	0	1	365	10	14	63.2	0	14	40	1.0344	194	5.01684	172	1.94188	5.4	35.522	1	3	97	5.38447	105.5	67	0
20529	1	34	2.8	0	19.7104	72	0	0	1	357	11	11	62.1	0	12	46	1.18956	168	4.34448	39	0.44031	5.2	33.336	1	3	97	5.38447	101	54	0
15667	1	37	399	0	19.4097	72	0	0	1	255	18	21	58.9	0	25	53.4	1.38092	141	3.64626	94	1.06126	5.4	35.522	4	3	97	5.38447	109.5	68.5	0
2651	1	43	308	0	19.6357	72	0	0	1	4436	19	17	54.5	0	19	57.9	1.49729	179	4.62894	34	0.38386	4.9	30.057	4	3	96	5.32896	97.5	61	0
1508	1	42	18	0	20.5349	72	0	0	1	4410	11	16	62.1	0	13	47.3	1.22318	159	4.11174	70	0.7903	4.8	28.964	1	1	96	5.32896	119	77.5	0
3975	1	52	0	0	19.1373	72	0	0	1	3931	11	17	53.5	1	12	58.1	1.50247	178	4.60308	42	0.47418	5	31.15	1	1	96	5.32896	97.5	62	0
14350	1	35	168	0	18.7001	72	0	0	1	1855	16	17	57.4	0	20	51.5	1.33179	175	4.5255	56	0.63224	5.4	35.522	3	2	96	5.32896	132	84.5	0
16775	1	40	1	0	22.7871	72	0	0	1	1840	27	28	65.7	0	14	55	1.4223	207	5.35302	45	0.50805	5.1	32.243	1	3	96	5.32896	100.5	67	0
17583	1	35	0	0	21.31	72	0	0	1	1732	24	27	64	1	10	76	1.96536	216	5.58576	42	0.47418	5.5	36.615	1	1	96	5.32896	107	70	0
16796	1	38	36	0	24.3138	72	0	0	1	1456	15	23	61.7	1	12	73	1.88778	212	5.48232	57	0.64353	5.4	35.522	1	2	96	5.32896	109.5	64	0
18847	1	29	84	0	23.3885	72	0	0	1	1106	15	11	66.8	0	22	55	1.4223	187	4.83582	117	1.32093	5.2	33.336	2	2	96	5.32896	126.5	80	0
18715	1	33	1	0	20.2747	72	0	0	1	757	10	11	54	0	10	43	1.11198	148	3.82728	30	0.3387	5.4	35.522	1	1	96	5.32896	118.5	67	0
14414	1	62	1	0	17.9666	72	0	0	1	731	14	12	48.5	0	28	45.2	1.16887	223	5.76678	95	1.07255	4.7	27.871	1	2	96	5.32896	105.5	64	0
20513	1	34	1	0	19.1084	72	0	0	1	371	21	16	60	0	10	57	1.47402	162	4.18932	51	0.57579	5.3	34.429	1	1	96	5.32896	96.5	64	0
20538	1	41	84	0	22.8405	72	0	0	1	337	11	13	63.7	0	15	84	2.17224	226	5.84436	122	1.37738	5.1	32.243	2	1	96	5.32896	129.5	77.5	0
14819	1	36	126	0	21.0759	72	0	0	1	2555	13	16	61.7	0	20	69.2	1.78951	179	4.62894	52	0.58708	4.4	24.592	2	2	95	5.27345	132.5	87.5	0
16486	1	42	65.52	0	20.9288	72	0	0	1	2137	14	28	60.2	1	17	61	1.57746	238	6.15468	87	0.98223	5.1	32.243	1	2	95	5.27345	98.5	71.5	0
17968	1	33	1	0	19.2803	72	0	0	1	1474	11	9	52.3	0	15	48	1.24128	201	5.19786	80	0.9032	5.2	33.336	1	1	95	5.27345	106.5	63.5	0
6290	1	53	12	0	21.7212	72	0	0	1	307	20	16	53.2	0	33	41.4	1.0706	266	6.87876	57	0.64353	6	42.08	1	1	95	5.27345	124.5	79.5	0
7872	1	49	1	0	21.6413	72	0	0	1	4400	16	22	60.5	0	15	68.5	1.77141	230	5.9478	79	0.89191	5.2	33.336	1	1	94	5.21794	112.5	72	0
9181	1	33	12	0	20.2122	72	0	0	1	4237	19	23	56.1	0	11	26.7	0.690462	178	4.60308	86	0.97094	4.7	27.871	1	2	94	5.21794	99	62	0
10532	1	38	0	0	21.0029	72	0	0	1	3948	10	14	65.8	1	12	55.8	1.44299	197	5.09442	66	0.74514	4.9	30.057	1	3	94	5.21794	128.5	77	0
14563	1	41	12	0	19.5077	72	0	0	1	2602	18	19	61.6	0	22	65.8	1.70159	155	4.0083	21	0.23709	5	31.15	1	1	94	5.21794	99	58.5	0
15220	1	38	154	0	21.4721	72	0	0	1	2548	19	20	54.9	1	18	66.3	1.71452	203	5.24958	32	0.36128	5	31.15	3	2	94	5.21794	120.5	76	0
10413	1	35	126	0	18.3946	72	0	0	1	2464	20	25	59.4	0	22		0	224	5.79264	69	0.77901	5.146	32.7458	2	3	94	5.21794	105	66.5	0
16436	1	35	245	0	20.105	72	0	0	1	1848	18	32	60.8	0	26	53	1.37058	154	3.98244	29	0.32741	4.9	30.057	3	3	94	5.21794	126	66.5	0
16855	1	43	54	0	18.5591	72	0	0	1	1834	16	24	60.6	0	28	79	2.04294	202	5.22372	32	0.36128	5.4	35.522	1	1	94	5.21794	114.5	71.5	0
17434	1	44	0	0	22.1979	72	0	0	1	1792	18	17	58.4	0	25	64	1.65504	209	5.40474	57	0.64353	5.1	32.243	1	3	94	5.21794	125	82.5	0
17694	1	45	90	0	20.1726	72	0	0	1	1445	13	10	62.7	0	16	75	1.9395	172	4.44792	44	0.49676	5.1	32.243	2	1	94	5.21794	130.5	85.5	0
5172	1	40	1	0	21.042	72	0	0	1	1219	15	14	64	0	14	36.6	0.946476	211	5.45646	98	1.10642	4.9	30.057	1	3	94	5.21794	105	62	0
18817	1	56	367.5	0	20.6118	72	0	0	1	1108	32	32	55.1	0	21	97	2.50842	206	5.32716	57	0.64353	5.3	34.429	4	2	94	5.21794	145	88.5	0
20076	1	39	12	0	21.4199	72	0	0	1	372	7	13	65	1	9	58	1.49988	177	4.57722	26	0.29354	5.4	35.522	1	2	94	5.21794	90	55.5	0
20841	1	41	1	0	17.9358	72	0	0	1	365	10	14	56.7	0	8	61	1.57746	186	4.80996	57	0.64353	5.2	33.336	1	1	94	5.21794	133	92.5	0
20191	1	38	22	0	18.8548	72	0	0	1	360	12	12	56.3	0	18	63	1.62918	144	3.72384	56	0.63224	5	31.15	1	1	94	5.21794	99	66	0
11186	1	34	126	0	18.4843	72	0	0	1	338	25	16	58.5	0	30	40.1	1.03699	178	4.60308	90	1.0161	5.248	33.8606	2	3	94	5.21794	110.5	67.5	0
1344	1	45	126	0	19.2993	72	0	0	1	4441	13	19	54.6	0	15	52.9	1.36799	164	4.24104	75	0.84675	4.7	27.871	2	3	93	5.16243	94	64	0
4421	1	40	168	0	21.106	72	0	0	1	3657	26	19	58.3	0	33	54.1	1.39903	224	5.79264	79	0.89191	4.636	27.1715	3	3	93	5.16243	132	81.5	0
13419	1	36	1	0	20.1609	72	0	0	1	2877	16	17	60.2	0	33	34.5	0.89217	167	4.31862	80	0.9032	4.8	28.964	1	2	93	5.16243	94.5	57.5	0
4284	1	54	1	0	17.8149	72	0	0	1	1883	13	22	57.4	0	16	43.2	1.11715	177	4.57722	73	0.82417	4.9	30.057	1	3	93	5.16243	105.5	70.5	0
3196	1	54	154	0	19.7824	72	0	0	1	1436	14	14	56.3	0	70	46.4	1.1999	213	5.50818	76	0.85804	5.2	33.336	3	1	93	5.16243	103	72	0
9758	1	35	54	0	21.4445	72	0	0	1	836	15	15	65	0	13	86	2.22396	189	4.88754	36	0.40644	5.1	32.243	1	1	93	5.16243	128.5	77	0
20399	1	43	44	0	19.3782	72	0	0	1	365	12	21	58.4	1	20	72	1.86192	158	4.08588	33	0.37257	5.4	35.522	1	1	93	5.16243	119	74.5	0
4581	1	45	154	0	21.5317	72	0	0	1	3254	13	12	57.7	0	16	61.2	1.58263	173	4.47378	52	0.58708	4.9	30.057	3	2	92	5.10692	114	73	0
13100	1	33	106.5	0	21.1447	72	0	0	1	2918	18	18	62.7	0	21	61.9	1.60073	233	6.02538	99	1.11771	5	31.15	2	1	92	5.10692	104	63.5	0
12100	1	43	0	0	19.8443	72	0	0	1	2889	8	15	62.1	0	10	50	1.293	158	4.08588	65	0.73385	4.8	28.964	1	2	92	5.10692	107.5	61	0
13588	1	37	0	0	20.806	72	0	0	1	2775	20	13	60.2	0	18	35.7	0.923202	171	4.42206	87	0.98223	5.2	33.336	1	3	92	5.10692	111.5	71.5	1
10045	1	50	1	0	20.2866	72	0	0	1	2566	27	21	55.7	0	11	61.6	1.59298	173	4.47378	39	0.44031	5.1	32.243	1	1	92	5.10692	103.5	67.5	0
17077	1	31	1	0	21.4046	72	0	0	1	944	26	18	56.8	1	12	63	1.62918	172	4.44792	59	0.66611	4.8	28.964	1	1	92	5.10692	114	66	0
2959	1	34	126	0	21.7283	72	0	0	1	761	11	14	67	1	10	54.8	1.41713	195	5.0427	118	1.33222	4.9	30.057	2	2	92	5.10692	117	69	0
14211	1	43	54	0	20.3819	72	0	0	1	2795	13	18	57.8	1	24	45.6	1.17922	221	5.71506	161	1.81769	5.6	37.708	1	3	91	5.05141	111.5	76	0
14849	1	28	252	0	19.822	72	0	0	1	2177	21	27	59.6	0	25	72.8	1.88261	156	4.03416	96	1.08384	5.5	36.615	3	3	91	5.05141	116	66.5	0
7995	1	50	84	0	18.6394	72	0	0	1	2044	15	14	50.5	0	33	42.4	1.09646	186	4.80996	102	1.15158	5.1	32.243	2	3	91	5.05141	93.5	65	0
16736	1	35	1	0	19.9815	72	0	0	1	1821	18	18	62.6	0	23	53	1.37058	170	4.3962	45	0.50805	5	31.15	1	3	91	5.05141	130.5	77.5	0
17692	1	40	54	0	18.7579	72	0	0	1	1456	20	13	55.3	0	16	66	1.70676	214	5.53404	133	1.50157	5.1	32.243	1	3	91	5.05141	88.5	59	0
17270	1	60	0	0	19.0238	72	0	0	1	1201	9	21	57.2	0	19	54	1.39644	205	5.3013	88	0.99352	5.8	39.894	1	2	91	5.05141	107	82	0
18155	1	40	90	0	20.9575	72	0	0	1	382	10	14	67.3	1	18	32	0.82752	137	3.54282	44	0.49676	5	31.15	2	1	91	5.05141	119	68.5	0
20689	1	34	126	0	19.3911	72	0	0	1	364	15	12	57.5	0	19	47	1.21542	145	3.7497	33	0.37257	5.1	32.243	2	1	91	5.05141	114.5	71	0
20730	1	54	12	0	21.0922	72	0	0	1	350	35	28	61.1	1	41	55	1.4223	177	4.57722	113	1.27577	4.4	24.592	1	2	91	5.05141	102.5	61.5	0
11056	1	46	122.5	0	18.5988	72	0	0	1	3658	17	18	58.4	0	9	57.1	1.47661	153	3.95658	47	0.53063	5.146	32.7458	2	3	90	4.9959	109	72.5	0
9073	1	48	1	0	19.6837	72	0	0	1	1708	25	21	58.3	0	17	55.6	1.43782	299	7.73214	83	0.93707	5.2	33.336	1	3	90	4.9959	102	67	0
14675	1	30	0	0	19.0886	72	0	0	1	770	15	13	59.6	0	13	46.3	1.19732	180	4.6548	138	1.55802	5.2	33.336	1	1	90	4.9959	101.5	67.5	0
16545	1	46	54	0	20.2474	72	0	0	1	735	18	21	59.9	1	11	66	1.70676	205	5.3013	17	0.19193	5.2	33.336	1	1	90	4.9959	111.5	76	0
15635	1	33	90	0	17.2281	72	0	0	1	372	21	21	52.4	0	16	48.7	1.25938	160	4.1376	40	0.4516	5	31.15	2	3	90	4.9959	86	55	0
8645	1	45	154	0	21.3852	72	0	0	1	370	14	10	54.2	0	16	51.4	1.3292	237	6.12882	113	1.27577	5.2	33.336	3	3	90	4.9959	99.5	57.5	0
2176	1	51	1	0	19.0238	72	0	0	1	2912	16	19	57.2	0	22	50.1	1.29559	261	6.74946	69	0.77901	5.2	33.336	1	3	89	4.94039	106.5	66	0
16761	1	34	54	0	19.6978	72	0	0	1	1897	14	21	59.5	0	14	83	2.14638	184	4.75824	63	0.71127	5.1	32.243	1	1	89	4.94039	119	77	0
2688	1	56	27.3	0	18.7537	72	0	0	1	500	22	25	61.1	0	10	37.4	0.967164	193	4.99098	100	1.129	4.9	30.057	1	1	89	4.94039	123.5	79	0
4582	1	52	0	0	21.3433	72	0	0	1	4491	12	14	61.9	0	12	65	1.6809	189	4.88754	69	0.77901	4.8	28.964	1	2	88	4.88488	110	69.5	0
17618	1	37	12	0	20.9461	72	0	0	1	1106	30	27	59.4	1	10	53	1.37058	186	4.80996	87	0.98223	5.4	35.522	1	3	88	4.88488	116	68	0
6386	1	37	0.816667	0	20.6311	72	0	0	1	4389	19	24	56.1	0	17	34.2	0.884412	139	3.59454	76	0.85804	4.3	23.499	1	1	87	4.82937	104	66.5	0
5056	1	35	0	0	18.2049	72	0	0	1	1829	12	14	58.2	0	15	54.2	1.40161	126	3.25836	27	0.30483	4.738	28.2863	1	2	87	4.82937	98.5	64	0
10647	1	53	206.5	0	21.7835	72	0	0	1	2813	21	22	67.4	1	21	70.2	1.81537	200	5.172	41	0.46289	5.146	32.7458	3	2	86	4.77386	122.5	78	0
13591	1	37	0	0	19.9481	72	0	0	1	2758	32	24	55.9	0	16	40.9	1.05767	202	5.22372	76	0.85804	5.2	33.336	1	1	86	4.77386	107.5	68	0
19261	1	32	18	0	23.0248	72	0	0	1	765	11	10	61.4	1	14	59	1.52574	184	4.75824	41	0.46289	5.4	35.522	1	3	86	4.77386	110.5	58	0
567	1	55	101	0	21.7232	72	0	0	1	357	11	13	58	1	10	53.4	1.38092	174	4.49964	38	0.42902	4.8	28.964	2	1	86	4.77386	128.5	80	0
16715	1	40	0	0	20.1676	72	0	0	1	371	6	14	61.2	0	17	31	0.80166	152	3.93072	91	1.02739	5.2	33.336	1	3	85	4.71835	133.5	84	0
8928	1	52	36	0	19.3461	72	0	0	1	343	20	19	57.5	1	16	52.6	1.36024	161	4.16346	43	0.48547	5.248	33.8606	1	2	85	4.71835	101	65	0
17097	1	50	126	0	19.663	72	0	0	1	290	13	21	59.6	0	42	73	1.88778	180	4.6548	112	1.26448	5.2	33.336	2	2	85	4.71835	99	63.5	0
4859	1	43	2.8	0	18.7978	72	0	0	1	4378	12	17	57.7	1	12	50.7	1.3111	150	3.879	35	0.39515	5.2	33.336	1	2	83	4.60733	102.5	61.5	0
20873	1	36	4.2	0	19.8443	72	0	0	1	421	9	17	62.1	0	21	27	0.69822	158	4.08588	79	0.89191	5.2	33.336	1	2	83	4.60733	98.5	60	0
16351	1	37	235	0	20.851	72	0	0	1	300	16	12	58.5	1	27	56	1.44816	155	4.0083	41	0.46289	4.9	30.057	3	2	83	4.60733	101.5	64.5	0
1549	1	45	1	0	20.6134	72	0	0	1	4364	13	12	65.9	1	10	46	1.18956	184	4.75824	79	0.89191	4.7	27.871	1	3	82	4.55182	105.5	66.5	0
5657	1	61	126	0	22.151	72	0	0	1	3969	20	24	54.6	0	16	43.5	1.12491	176	4.55136	41	0.46289	5.2	33.336	2	2	81	4.49631	120.5	79.5	0
13128	1	41	132	0	20.9311	72	0	0	1	2941	16	27	62.5	1	16	57	1.47402	241	6.23226	60	0.6774	5.4	35.522	2	1	80	4.4408	104.5	66	0
4253	1	47	1	0	18.7872	72	0	0	1	1817	23	27	55	0	14	69	1.78434	193	4.99098	37	0.41773	5.2	33.336	1	1	78	4.32978	117.5	73.5	0
8419	1	35	1	0	24.4937	72	0	0	1	1490	18	27	66.2	0	7	71	1.83606	155	4.0083	26	0.29354	4.7	27.871	1	2	76	4.21876	108.5	71.5	0
1677	1	56	8.4	0	17.2412	72.1	0	0	1	1503	13	13	52.5	0	8	43.1	1.11457	215	5.5599	61	0.68869	5.2	33.336	1	3	99	5.49549	115.5	69.5	0
10451	1	47	1	0	19.3897	72.1	0	0	1	2400	29	21	58.3	0	9	42.9	1.10939	197	5.09442	90	1.0161	4.7	27.871	1	3	93	5.16243	119	71	0
3754	1	43	0	0	20.2882	72.1	0	0	1	4416	15	15	60.3	1	15	63.3	1.63694	250	6.465	116	1.30964	4.9	30.057	1	3	92	5.10692	106.5	74	0
6978	1	46	245	0	21.7873	72.2	0	0	1	735	18	14	61.2	0	56	57.2	1.47919	242	6.25812	97	1.09513	5.4	35.522	3	2	106	5.88406	114	73	0
395	1	56	154	0	19.2455	72.2	0	0	1	4305	15	12	58	0	16	52.1	1.34731	243	6.28398	77	0.86933	4.7	27.871	3	3	103	5.71753	124	74	0
10344	1	40	0	0	17.6344	72.2	0	0	1	4038	14	15	52.9	0	14	44.3	1.1456	142	3.67212	50	0.5645	4.8	28.964	1	1	100	5.551	109	73	0
5889	1	36	154	0	20.9279	72.2	0	0	1	355	18	12	64.9	0	16	70.3	1.81796	202	5.22372	64	0.72256	5.5	36.615	3	3	100	5.551	103	64.5	0
3152	1	42	0	0	19.5924	72.2	0	0	1	4417	13	11	51.8	0	12	54	1.39644	190	4.9134	60	0.6774	4.8	28.964	1	3	96	5.32896	99	60.5	0
4443	1	56	238	0	22.4219	72.2	0	0	1	1528	14	15	57.4	0	23	36.2	0.936132	188	4.86168	104	1.17416	4.4	24.592	3	1	94	5.21794	114	77	0
1426	1	45	175	0	20.0801	72.2	0	0	1	3404	16	25	62.2	1	14	89.8	2.32223	185	4.7841	13	0.14677	4.7	27.871	3	3	93	5.16243	103	72.5	0
7067	1	40	66.85	0	19.9072	72.2	0	0	1	2899	20	17	63.5	1	22	56.8	1.46885	158	4.08588	67	0.75643	5	31.15	1	1	90	4.9959	129	80.5	0
12419	1	56	60	0	20.1757	72.2	0	0	1	2638	27	25	62	1	15	42.3	1.09388	192	4.96512	58	0.65482	5.5	36.615	1	1	90	4.9959	132	88	0
7871	1	39	154	0	18.5287	72.2	0	0	1	351	13	16	59.7	0	13	66.8	1.72745	167	4.31862	24	0.27096	4.5	25.685	3	3	88	4.88488	109.5	63.5	0
11175	1	59	18	0	20.5836	72.2	0	0	1	3232	21	19	60.4	1	13	52.4	1.35506	221	5.71506	55	0.62095	5.044	31.6309	1	2	85	4.71835	119	82.5	0
3076	1	41	308	0	20.1167	72.3	0	0	1	1245	12	12	55.3	0	20	55.7	1.4404	229	5.92194	96	1.08384	5.5	36.615	4	3	109	6.05059	112.5	73.5	1
5184	1	49	252	0	21.7415	72.3	0	0	1	4096	17	19	63.5	0	16	48.2	1.24645	150	3.879	54	0.60966	4.6	26.778	3	1	107	5.93957	109.5	69	0
2841	1	40	66	0	19.7051	72.3	0	0	1	4008	20	14	60.9	0	25	42.2	1.09129	158	4.08588	67	0.75643	5.4	35.522	1	3	107	5.93957	105.5	62	0
8402	1	40	0	0	20.4712	72.3	0	0	1	4355	37	31	60	0	17	37.4	0.967164	239	6.18054	243	2.74347	5.9	40.987	1	3	105	5.82855	130.5	82	0
791	1	52	12	0	19.12	72.3	0	0	1	4400	18	17	53.9	0	12	46.5	1.20249	211	5.45646	94	1.06126	5.1	32.243	1	1	98	5.43998	97	61	0
8081	1	52	132	0	19.7418	72.3	0	0	1	2843	8	14	61.5	0	26	59.6	1.54126	191	4.93926	31	0.34999	5	31.15	2	3	96	5.32896	100	58.5	0
12703	1	41	1	0	20.9975	72.3	0	0	1	1899	12	16	59.9	0	19	49.5	1.28007	180	4.6548	46	0.51934	5.2	33.336	1	2	96	5.32896	117.5	78	0
349	1	50	36	0	20.747	72.3	0	0	1	3974	16	20	60.1	1	10	59.7	1.54384	171	4.42206	29	0.32741	5.1	32.243	1	1	92	5.10692	137	88	1
333	1	39	252	0	18.2323	72.3	0	0	1	1744	15	16	55.2	0	24	60.3	1.55936	130	3.3618	66	0.74514	4.7	27.871	3	3	91	5.05141	114.5	75.5	0
9287	1	33	0	0	19.2899	72.3	0	0	1	402	15	12	57.2	0	14	48.2	1.24645	174	4.49964	48	0.54192	4.9	30.057	1	1	87	4.82937	114	77	0
4621	1	58	0	0	21.6729	72.3	0	0	1	735	16	10	61.9	1	11	59.6	1.54126	279	7.21494	53	0.59837	5.1	32.243	1	3	86	4.77386	117	69	0
11981	1	55	0	0	20.8491	72.4	0	0	1	1092	13	20	59.9	0	26	36.2	0.936132	185	4.7841	113	1.27577	4.5	25.685	1	1	99	5.49549	131.5	89	1
5280	1	50	40	0	21.0083	72.4	0	0	1	3258	16	17	58.1	0	20	46.6	1.20508	203	5.24958	88	0.99352	5.1	32.243	1	1	95	5.27345	116.5	73	1
12226	1	36	0	0	21.3341	72.4	0	0	1	1972	17	17	55.3	0	9	37.2	0.961992	151	3.90486	43	0.48547	5.8	39.894	1	3	94	5.21794	129.5	83.5	0
7228	1	36	90	0	20.1749	72.4	0	0	1	2001	16	19	58.1	0	21	52.6	1.36024	170	4.3962	47	0.53063	4.9	30.057	2	1	74	4.10774	85.5	53.5	0
10242	1	53	84	0	19.0855	72.5	0	0	1	2870	15	16	53.1	0	17	44.4	1.14818	201	5.19786	90	1.0161	5.5	36.615	2	3	109	6.05059	106.5	61	0
14573	1	45	12	0	18.2716	72.5	0	0	1	464	17	20	59.2	1	14	44.4	1.14818	141	3.64626	56	0.63224	5.6	37.708	1	3	109	6.05059	105	64	1
17067	1	30	1	0	22.959	72.5	0	0	1	1875	13	17	61.6	0	15	49	1.26714	206	5.32716	51	0.57579	5.1	32.243	1	3	106	5.88406	103	55.5	0
332	1	56	110	0	20.5329	72.5	0	0	1	3292	16	16	59.9	1	13	82.5	2.13345	240	6.2064	68	0.76772	4.8	28.964	2	3	105	5.82855	109	70	0
10627	1	47	1	0	18.8	72.5	0	0	1	3636	17	13	59.7	0	18	77.4	2.00156	172	4.44792	44	0.49676	5.044	31.6309	1	2	104	5.77304	132	80	0
17940	1	65	154	0	22.2221	72.5	0	0	1	1479	18	21	50.2	0	67	52	1.34472	176	4.55136	107	1.20803	5.2	33.336	3	2	104	5.77304	123	75	0
19574	1	36	325.5	0	20.6185	72.5	0	0	1	1019	20	19	63	1	35	119	3.07734	229	5.92194	53	0.59837	5.3	34.429	4	1	104	5.77304	110.5	71.5	0
15980	1	41	1	0	21.6397	72.5	0	0	1	2221	30	23	59.2	0	46	42	1.08612	190	4.9134	97	1.09513	5.5	36.615	1	1	103	5.71753	135	86	0
7845	1	49	1	0	22.6916	72.5	0	0	1	4368	32	19	58.6	0	56	44.9	1.16111	186	4.80996	49	0.55321	4.6	26.778	1	1	102	5.66202	122.5	78.5	0
9797	1	40	1	0	20.8227	72.5	0	0	1	4042	14	14	55.8	0	12	46.1	1.19215	192	4.96512	48	0.54192	5.1	32.243	1	1	102	5.66202	100.5	54.5	0
692	1	52	12	0	20.5588	72.5	0	0	1	466	14	19	67.8	1	10	48.7	1.25938	162	4.18932	57	0.64353	5.4	35.522	1	1	100	5.551	109	64.5	1
11309	1	30	0	0	20.4035	72.5	0	0	1	3649	15	12	62.7	0	14	62.7	1.62142	172	4.44792	15	0.16935	5.146	32.7458	1	2	99	5.49549	104.5	69	0
14426	1	40	329	0	20.9055	72.5	0	0	1	2870	22	20	55	0	81	58.9	1.52315	239	6.18054	140	1.5806	5.4	35.522	4	3	99	5.49549	118	78.5	0
16133	1	39	1	0	21.3461	72.5	0	0	1	2143	20	20	55.4	0	30	47	1.21542	176	4.55136	47	0.53063	5.2	33.336	1	2	99	5.49549	122.5	80	0
5885	1	31	110	0	21.3637	72.5	0	0	1	4353	18	13	57.6	0	12	36.8	0.951648	151	3.90486	64	0.72256	4.9	30.057	2	1	98	5.43998	112.5	72.5	0
1487	1	48	1	0	20.6071	72.5	0	0	1	4081	18	15	58.3	0	18	36.6	0.946476	166	4.29276	96	1.08384	5	31.15	1	1	98	5.43998	122	79.5	0
14544	1	66	110	0	20.3451	72.5	0	0	1	780	20	23	48	0	21	66.3	1.71452	220	5.6892	113	1.27577	5.1	32.243	2	2	98	5.43998	133.5	89	0
5907	1	48	245	0	19.6023	72.5	0	0	1	3923	20	14	63.3	1	16	54.1	1.39903	219	5.66334	122	1.37738	5.5	36.615	3	1	97	5.38447	110	70	0
11508	1	42	0	0	23.1166	72.5	0	0	1	3710	32	23	63.7	1	16	50.9	1.31627	154	3.98244	58	0.65482	5.044	31.6309	1	1	97	5.38447	139	90.5	0
12573	1	48	90	0	20.2324	72.5	0	0	1	740	19	17	59.3	0	12	42.7	1.10422	144	3.72384	80	0.9032	5.5	36.615	2	3	97	5.38447	107.5	71.5	1
2122	1	37	66	0	19.2877	72.5	0	0	1	4044	5	14	60.7	1	13	38.5	0.99561	209	5.40474	85	0.95965	5	31.15	1	1	96	5.32896	106	72	0
10771	1	37	18	0	19.4067	72.5	0	0	1	3661	27	21	55.1	0	10	29.4	0.760284	174	4.49964	103	1.16287	4.636	27.1715	1	3	96	5.32896	122.5	81	0
10930	1	37	1	0	20.2683	72.5	0	0	1	3655	15	16	58.3	1	18	86.3	2.23172	224	5.79264	66	0.74514	5.452	36.0904	1	2	96	5.32896	117	75.5	0
3062	1	45	220	0	20.1621	72.5	0	0	1	3287	16	17	58.2	0	54	56	1.44816	184	4.75824	70	0.7903	5	31.15	3	2	96	5.32896	99.5	66.5	1
13027	1	44	60	0	18.5739	72.5	0	0	1	3219	12	17	57.6	0	12	80	2.0688	217	5.61162	35	0.39515	5.2	33.336	1	2	96	5.32896	97	66	0
10254	1	57	0	0	21.2915	72.5	0	0	1	1087	14	12	56.5	0	14	49.5	1.28007	203	5.24958	42	0.47418	4.9	30.057	1	1	96	5.32896	110	73	0
20706	1	40	1	0	19.8931	72.5	0	0	1	367	14	14	63.1	0	10	61	1.57746	207	5.35302	38	0.42902	5.3	34.429	1	1	96	5.32896	121	67.5	0
26	1	45	0	0	20.6961	72.5	0	0	1	4353	16	9	62.3	0	13	57.7	1.49212	230	5.9478	68	0.76772	5	31.15	1	3	95	5.27345	101.5	68.5	0
7103	1	42	18	0	20.8573	72.5	0	0	1	3930	25	21	59.5	0	14	58.9	1.52315	222	5.74092	40	0.4516	5.1	32.243	1	1	95	5.27345	113	63	0
13668	1	35	44	0	20.4122	72.5	0	0	1	3061	15	17	61.8	0	17	51.6	1.33438	165	4.2669	85	0.95965	4.7	27.871	1	3	95	5.27345	102.5	66	0
2806	1	46	308	0	18.9169	72.5	0	0	1	4458	11	15	59.6	0	27	53.5	1.38351	163	4.21518	69	0.77901	5.4	35.522	4	3	94	5.21794	142	98	0
1425	1	45	1	0	20.133	72.5	0	0	1	3276	12	14	59.7	0	11	44.6	1.15336	180	4.6548	106	1.19674	5.1	32.243	1	3	94	5.21794	113.5	61	0
11296	1	36	0	0	18.3723	72.5	0	0	1	3163	40	25	54.1	0	21	61.8	1.59815	153	3.95658	13	0.14677	4.9	30.057	1	2	94	5.21794	115	74.5	0
14051	1	42	0	0	18.586	72.5	0	0	1	2919	25	28	64.3	0	17	71.3	1.84382	217	5.61162	57	0.64353	5.1	32.243	1	1	94	5.21794	124.5	80	0
16556	1	35	36	0	20.1987	72.5	0	0	1	1823	14	18	62	0	19	47	1.21542	234	6.05124	54	0.60966	5.4	35.522	1	1	94	5.21794	111.5	70.5	0
5442	1	50	154	0	20.6912	72.5	0	0	1	4431	22	26	56.4	0	23	34.8	0.899928	195	5.0427	137	1.54673	5.2	33.336	3	1	93	5.16243	111.5	71	0
2903	1	52	36	0	19.132	72.5	0	0	1	3645	12	12	56.6	0	17	45	1.1637	177	4.57722	22	0.24838	5	31.15	1	3	93	5.16243	101	63	0
15098	1	59	1	0	21.6128	72.5	0	0	1	2472	19	21	61	0	21	51.6	1.33438	208	5.37888	86	0.97094	5.4	35.522	1	1	93	5.16243	128	85	0
15671	1	35	0	0	21.5295	72.5	0	0	1	2262	24	21	59.9	0	21	51	1.31886	169	4.37034	107	1.20803	5.1	32.243	1	1	93	5.16243	139	89.5	0
15809	1	30	36	0	21.7759	72.5	0	0	1	2218	22	22	61.9	1	15	73	1.88778	176	4.55136	40	0.4516	5.1	32.243	1	2	93	5.16243	105.5	69.5	0
18284	1	35	0	0	21.0031	72.5	0	0	1	1435	23	11	60.2	0	15	80	2.0688	187	4.83582	64	0.72256	5.1	32.243	1	2	93	5.16243	141.5	82	0
2059	1	59	211.4	0	19.1061	72.5	0	0	1	343	11	18	51.2	0	31	42.5	1.09905	204	5.27544	105	1.18545	5.6	37.708	3	3	93	5.16243	117.5	68.5	0
5330	1	59	66	0	18.8298	72.5	0	0	1	325	16	19	60.4	1	13	48.3	1.24904	205	5.3013	67	0.75643	5.2	33.336	1	3	93	5.16243	93.5	64.5	0
10053	1	55	66	0	21.7541	72.5	0	0	1	1055	17	17	62.5	0	19	42.9	1.10939	190	4.9134	65	0.73385	4.942	30.5161	1	1	92	5.10692	106.5	72.5	0
2994	1	69	0	0	17.5582	72.5	0	0	1	365	12	14	48.5	0	15	37.6	0.972336	153	3.95658	62	0.69998	5.4	35.522	1	3	92	5.10692	95	62.5	0
11148	1	40	54	0	23.2419	72.5	0	0	1	3671	18	20	61.6	0	16	52.9	1.36799	203	5.24958	84	0.94836	4.942	30.5161	1	2	91	5.05141	112	69.5	0
4988	1	35	1	0	20.5836	72.5	0	0	1	3365	26	17	60.4	0	14	42	1.08612	144	3.72384	47	0.53063	4.7	27.871	1	2	91	5.05141	126	74	0
3632	1	54	54	0	18.9821	72.5	0	0	1	2163	12	17	58	0	11	65.1	1.68349	164	4.24104	61	0.68869	5	31.15	1	2	91	5.05141	117	76	0
13404	1	36	1	0	21.0079	72.5	0	0	1	1847	18	18	65	0	11	52.7	1.36282	104	2.68944	13	0.14677	5.6	37.708	1	3	91	5.05141	122	73	0
11519	1	30	0	0	20.299	72.5	0	0	1	309	8	12	70	0	10	41.9	1.08353	176	4.55136	27	0.30483	5.146	32.7458	1	1	91	5.05141	127.5	79	0
7079	1	45	55	0	19.5609	72.5	0	0	1	2925	11	15	57.6	0	12	54.6	1.41196	169	4.37034	32	0.36128	5.1	32.243	1	1	90	4.9959	114.5	69.5	0
8801	1	63	154	0	18.1103	72.5	0	0	1	4438	25	35	45.9	0	28	45.5	1.17663	221	5.71506	83	0.93707	4.5	25.685	3	2	89	4.94039	108.5	66.5	0
1540	1	41	36	0	21.337	72.5	0	0	1	4313	18	13	62.1	1	16	47.6	1.23094	233	6.02538	102	1.15158	4.6	26.778	1	3	89	4.94039	117	69.5	0
13255	1	40	1	0	19.6304	72.5	0	0	1	2926	11	16	60.6	0	16	65.7	1.699	209	5.40474	36	0.40644	5	31.15	1	1	89	4.94039	100.5	64.5	0
6633	1	45	90	0	19.3477	72.5	0	0	1	2185	18	20	62.2	1	13	92.1	2.38171	222	5.74092	56	0.63224	5.4	35.522	2	3	89	4.94039	110.5	68	0
5407	1	53	36	0	20.8435	72.5	0	0	1	1127	13	15	58.2	0	12	27.4	0.708564	139	3.59454	43	0.48547	4.6	26.778	1	3	89	4.94039	92	58	0
2594	1	35	1	0	19.8284	72.5	0	0	1	1361	13	18	61.7	0	12	48.5	1.25421	139	3.59454	25	0.28225	4.8	28.964	1	3	88	4.88488	126.5	80.5	0
14223	1	38	4.2	0	22.8094	72.5	0	0	1	2927	19	30	62.4	1	18	52.2	1.34989	172	4.44792	119	1.34351	4.9	30.057	1	1	87	4.82937	114	70	0
13214	1	36	0	0	19.7739	72.5	0	0	1	2997	17	19	62.3	0	12	53.4	1.38092	191	4.93926	76	0.85804	5.2	33.336	1	1	86	4.77386	112.5	60	0
13964	1	29	1	0	18.6162	72.5	0	0	1	1821	9	16	57.6	0	13	50.9	1.31627	191	4.93926	54	0.60966	4.8	28.964	1	1	86	4.77386	108	67	0
19338	1	38	132	0	21.4918	72.5	0	0	1	962	13	9	66.8	1	19	58	1.49988	198	5.12028	109	1.23061	5	31.15	2	3	86	4.77386	103.5	67	0
19912	1	38	1	0	21.1067	72.5	0	0	1	739	10	12	67.1	0	11	74	1.91364	173	4.47378	36	0.40644	5.3	34.429	1	1	86	4.77386	116.5	63	0
4198	1	61	36	0	19.6417	72.5	0	0	1	2583	12	18	57.3	0	12	30.7	0.793902	160	4.1376	63	0.71127	5.35	34.9755	1	3	85	4.71835	125.5	87	0
18261	1	34	0	0	23.3439	72.5	0	0	1	1442	12	11	66.2	1	11	53	1.37058	119	3.07734	54	0.60966	5	31.15	1	3	85	4.71835	125	66	0
13173	1	39	84	0	19.2359	72.5	0	0	1	2950	14	17	55.2	0	17	47.9	1.23869	202	5.22372	55	0.62095	4.9	30.057	2	1	84	4.66284	107.5	68.5	0
16537	1	35	2.8	0	22.0376	72.5	0	0	1	1869	20	23	60.8	1	12	50	1.293	199	5.14614	40	0.4516	5	31.15	1	2	83	4.60733	130.5	74.5	0
5744	1	44	18	0	20.7197	72.5	0	0	1	4348	51	21	56	0	15	57.1	1.47661	203	5.24958	54	0.60966	5	31.15	1	1	81	4.49631	117	74	0
10192	1	45	87.5	0	21.2668	72.5	0	0	1	730	10	12	61.1	0	12	59.1	1.52833	177	4.57722	61	0.68869	4.9	30.057	2	2	81	4.49631	116.5	71.5	0
12004	1	41	0	0	20.6132	72.6	0	0	1	3283	18	13	54.7	0	16	68.5	1.77141	259	6.69774	131	1.47899	5.4	35.522	1	1	109	6.05059	122	73.5	0
4492	1	42	90	0	20.2656	72.6	0	0	1	4385	8	9	52.4	1	17	54.8	1.41713	212	5.48232	77	0.86933	4.7	27.871	2	3	97	5.38447	95.5	63	0
4634	1	42	90	0	20.2757	72.6	0	0	1	4341	16	15	54.6	0	15	85.1	2.20069	192	4.96512	59	0.66611	5.1	32.243	2	2	93	5.16243	107	68	0
12766	1	37	12	0	20.5966	72.6	0	0	1	3293	14	19	64.6	1	12	67	1.73262	187	4.83582	31	0.34999	5	31.15	1	1	93	5.16243	115	70.5	0
6906	1	45	353.5	0	20.7813	72.6	0	0	1	4678	22	34	53.6	0	23	65.3	1.68866	190	4.9134	97	1.09513	4.8	28.964	4	3	91	5.05141	130	83	0
7138	1	45	0	0	20.5738	72.6	0	0	1	4376	31	16	58.9	0	16	45.6	1.17922	275	7.1115	152	1.71608	5	31.15	1	3	88	4.88488	98.5	65.5	0
11303	1	52	0	0	19.7043	72.6	0	0	1	3697	22	16	60	0	19	35.8	0.925788	247	6.38742	175	1.97575	5.044	31.6309	1	3	85	4.71835	95	65.5	0
11298	1	55	1	0	23.2386	72.7	0	0	1	1071	13	13	64.5	0	12	27.4	0.708564	151	3.90486	120	1.3548	5.146	32.7458	1	2	103	5.71753	132	87	0
7609	1	42	1	0	21.5987	72.7	0	0	1	4251	27	23	62.2	0	17	41.9	1.08353	160	4.1376	74	0.83546	5	31.15	1	1	99	5.49549	94.5	61.5	0
4628	1	52	154	0	21.2306	72.7	0	0	1	3309	17	17	53	1	30	72.9	1.88519	225	5.8185	67	0.75643	5.6	37.708	3	1	99	5.49549	122.5	72	0
3953	1	45	36	0	19.7218	72.7	0	0	1	4373	10	15	55.2	1	10	44.6	1.15336	180	4.6548	77	0.86933	5.1	32.243	1	3	97	5.38447	105.5	66	0
10534	1	38	110	0	19.8373	72.7	0	0	1	3928	17	20	57.6	0	16	48.6	1.2568	166	4.29276	31	0.34999	4.942	30.5161	2	3	88	4.88488	108	73.5	0
11085	1	58	308	0	19.2394	72.7	0	0	1	3554	17	22	53.4	1	44	48.9	1.26455	176	4.55136	98	1.10642	4.84	29.4012	4	3	86	4.77386	123.5	70	0
8598	1	36	12	0	20.8935	72.7	0	0	1	4299	18	15	58.2	0	15	36.9	0.954234	163	4.21518	88	0.99352	4.8	28.964	1	1	85	4.71835	114.5	75	0
4268	1	43	66	0	19.0899	72.8	0	0	1	357	23	14	59.2	0	38	79.2	2.04811	179	4.62894	64	0.72256	4.9	30.057	1	3	104	5.77304	108.5	70	0
3725	1	40	154	0	21.5385	72.8	0	0	1	4109	19	13	62.1	0	29	52.6	1.36024	238	6.15468	89	1.00481	4.7	27.871	3	3	100	5.551	117.5	81.5	0
3710	1	43	1	0	20.1581	72.8	0	0	1	4543	11	14	58.6	0	10	54.1	1.39903	156	4.03416	67	0.75643	5	31.15	1	1	99	5.49549	85.5	56	0
5485	1	51	1	0	19.8629	72.8	0	0	1	4053	33	22	49.9	1	107	78.8	2.03777	198	5.12028	55	0.62095	5.5	36.615	1	2	99	5.49549	112	68.5	0
7187	1	38	22	0	19.9933	72.8	0	0	1	4382	12	11	65.5	0	16	54.4	1.40678	182	4.70652	62	0.69998	5.5	36.615	1	3	98	5.43998	105	64	0
38	1	52	110	0	20.141	72.8	0	0	1	3926	19	18	55.3	0	20	40.1	1.03699	196	5.06856	125	1.41125	4.7	27.871	2	3	98	5.43998	114.5	74.5	0
801	1	61	108	0	21.6606	72.8	0	0	1	1471	20	21	53.8	1	11	43.4	1.12232	192	4.96512	94	1.06126	5.1	32.243	2	2	98	5.43998	91.5	58.5	0
12367	1	35	0	0	18.8641	72.8	0	0	1	3311	15	19	59.3	0	10	44.3	1.1456	194	5.01684	89	1.00481	5.2	33.336	1	3	94	5.21794	113	72	0
7295	1	61	308	0	20.1601	72.8	0	0	1	356	14	16	58.4	0	29	40	1.0344	191	4.93926	138	1.55802	5	31.15	4	1	94	5.21794	115.5	70	0
11390	1	50	60	0	19.8541	72.8	0	0	1	3298	14	16	58.6	0	15	54.5	1.40937	204	5.27544	82	0.92578	5.044	31.6309	1	2	92	5.10692	108	70	0
10894	1	40	12	0	20.4025	72.8	0	0	1	742	21	21	52.1	0	31	66.1	1.70935	192	4.96512	58	0.65482	4.84	29.4012	1	3	92	5.10692	103	66.5	0
5471	1	54	71.3	0	20.8675	72.8	0	0	1	2015	17	18	54.9	0	20	70.7	1.8283	220	5.6892	82	0.92578	5.452	36.0904	2	2	90	4.9959	121.5	76.5	0
11439	1	31	1	0	18.743	72.8	0	0	1	3609	20	15	62.7	0	12	31.5	0.81459	145	3.7497	70	0.7903	5.146	32.7458	1	3	89	4.94039	94	60	0
12561	1	30	44	0	21.9355	72.8	0	0	1	2921	20	25	60.3	1	15	45.7	1.1818	240	6.2064	111	1.25319	5	31.15	1	2	86	4.77386	123	75.5	0
8862	1	36	0	0	22.1826	72.8	0	0	1	4356	17	15	61.2	0	12	56.5	1.46109	209	5.40474	47	0.53063	4.9	30.057	1	1	85	4.71835	104	62	0
1026	1	46	18	0	19.4137	72.8	0	0	1	4252	24	23	57.3	0	11	61.6	1.59298	165	4.2669	85	0.95965	5	31.15	1	2	85	4.71835	144	86.5	0
9605	1	28	0	0	19.1759	72.8	0	0	1	4014	12	11	63.1	0	15	41.9	1.08353	181	4.68066	26	0.29354	4.5	25.685	1	1	85	4.71835	113.5	68	0
10747	1	40	54	0	20.1497	72.8	0	0	1	3664	14	16	56.6	0	15	40.6	1.04992	188	4.86168	39	0.44031	4.738	28.2863	1	2	85	4.71835	125	78.5	0
12761	1	36	18	0	21.9421	72.9	0	0	1	3102	19	19	60.1	1	17	41.1	1.06285	238	6.15468	130	1.4677	5.2	33.336	1	1	106	5.88406	113.5	63	0
8307	1	41	12	0	19.6773	72.9	0	0	1	3196	18	11	56.6	0	11	69.4	1.79468	196	5.06856	32	0.36128	4.6	26.778	1	1	89	4.94039	99	65	0
13064	1	35	0	0	21.7114	73	0	0	1	1823	18	27	59.9	1	15	62.5	1.61625	226	5.84436	73	0.82417	5	31.15	1	2	108	5.99508	134	86	0
19745	1	41	18	0	20.0441	73	0	0	1	731	25	15	55.3	0	104	54	1.39644	213	5.50818	98	1.10642	5.4	35.522	1	1	108	5.99508	92	55	0
2230	1	46	84	0	19.7589	73	0	0	1	4165	25	14	56.1	0	28	45	1.1637	201	5.19786	99	1.11771	5.4	35.522	2	3	107	5.93957	113	69	1
13516	1	49	154	0	20.2513	73	0	0	1	1823	15	18	60.4	1	21	64.3	1.6628	181	4.68066	53	0.59837	5.1	32.243	3	1	107	5.93957	116.5	79	0
2570	1	47	0	0	21.6961	73	0	0	1	4051	22	16	61.6	0	10	45.3	1.17146	185	4.7841	83	0.93707	5.4	35.522	1	1	106	5.88406	110.5	65	1
16618	1	37	371	0	21.4122	73	0	0	1	1813	17	21	62.1	0	15	67	1.73262	183	4.73238	27	0.30483	5.4	35.522	4	3	106	5.88406	104.5	65.5	0
4287	1	66	1	0	23.7146	73	0	0	1	2186	16	24	54	0	24	34.3	0.886998	188	4.86168	93	1.04997	5.656	38.3201	1	3	105	5.82855	116	72	0
12373	1	67	1	0	19.8531	73	0	0	1	3266	13	19	55.9	0	16	29.8	0.770628	127	3.28422	32	0.36128	5.7	38.801	1	3	104	5.77304	123	77	0
16455	1	40	329	0	19.0038	73	0	0	1	1820	13	19	59	0	25	67	1.73262	179	4.62894	18	0.20322	5.5	36.615	4	3	104	5.77304	113	74.5	0
19961	1	34	126	0	22.8594	73	0	0	1	727	21	16	68.1	0	42	63	1.62918	209	5.40474	50	0.5645	5.5	36.615	2	1	104	5.77304	124	71.5	0
13678	1	39	18	0	18.5684	73	0	0	1	2959	16	20	58.7	1	19	66.2	1.71193	186	4.80996	42	0.47418	5.4	35.522	1	1	103	5.71753	110	70.5	0
18185	1	41	272.7	0	21.836	73	0	0	1	1302	13	14	64	0	11	47	1.21542	199	5.14614	68	0.76772	5.2	33.336	3	1	103	5.71753	125	77	0
17347	1	50	1	0	20.2392	73	0	0	1	419	17	19	57.6	0	16	41	1.06026	210	5.4306	116	1.30964	5.6	37.708	1	2	103	5.71753	118	79.5	0
20325	1	35	1	0	21.9752	73	0	0	1	378	18	9	59.9	0	15	43	1.11198	236	6.10296	109	1.23061	5.1	32.243	1	3	103	5.71753	113	59.5	0
19225	1	52	90	0	20.2645	73	0	0	1	363	12	17	63.2	0	32	87	2.24982	189	4.88754	53	0.59837	5.4	35.522	2	2	103	5.71753	136.5	84	0
13722	1	34	0	0	20.4876	73	0	0	1	2800	26	21	54.3	0	25	56.4	1.4585	238	6.15468	63	0.71127	5.1	32.243	1	1	102	5.66202	133	78	0
15589	1	35	126	0	19.537	73	0	0	1	2235	15	22	63.3	0	13	50.3	1.30076	119	3.07734	14	0.15806	5.2	33.336	2	3	102	5.66202	120	70.5	0
6795	1	65	12	0	20.4075	73	0	0	1	682	15	13	65.9	0	10	68.5	1.77141	207	5.35302	58	0.65482	5.7	38.801	1	2	102	5.66202	146	89.5	0
2467	1	50	18	0	20.5774	73	0	0	1	4361	15	12	60.1	0	14	45	1.1637	169	4.37034	107	1.20803	5.2	33.336	1	1	101	5.60651	119.5	72.5	0
10298	1	43	330	0	21.2895	73	0	0	1	4038	27	22	57.4	1	49	56.7	1.46626	155	4.0083	67	0.75643	4.4	24.592	4	2	101	5.60651	108.5	77	0
10794	1	52	154	0	20.6523	73	0	0	1	3475	20	18	54.2	0	18	77.3	1.99898	229	5.92194	77	0.86933	5.554	37.2052	3	2	101	5.60651	132	87.5	0
6119	1	29	252	0	21.5225	73	0	0	1	2229	7	8	62.2	1	12	70	1.8102	194	5.01684	67	0.75643	5.1	32.243	3	2	101	5.60651	110.5	64.5	0
20343	1	35	1	0	19.5077	73	0	0	1	385	52	22	61.6	0	23	74	1.91364	177	4.57722	58	0.65482	5.2	33.336	1	2	101	5.60651	105.5	56.5	0
20897	1	50	154	0	19.1884	73	0	0	1	371	11	11	49.8	0	15	102	2.63772	237	6.12882	65	0.73385	5.2	33.336	3	3	101	5.60651	108.5	61.5	0
5443	1	48	12	0	20.6235	73	0	0	1	4695	14	14	60.8	0	11	41.5	1.07319	228	5.89608	116	1.30964	5.4	35.522	1	2	100	5.551	124	76.5	0
9885	1	37	280	0	22.3739	73	0	0	1	4018	22	19	63.6	0	48	90.4	2.33774	204	5.27544	36	0.40644	4.3	23.499	4	3	100	5.551	144	92	0
2870	1	40	216	0	18.1551	73	0	0	1	3666	16	10	55.6	0	14	41.7	1.07836	205	5.3013	67	0.75643	4.9	30.057	3	3	100	5.551	108	69.5	0
15014	1	47	1	0	20.0359	73	0	0	1	2644	15	17	64.7	1	12	39.7	1.02664	181	4.68066	121	1.36609	5.1	32.243	1	3	100	5.551	107.5	73	0
17716	1	33	54	0	20.5079	73	0	0	1	1442	26	14	60.6	0	28	54	1.39644	173	4.47378	96	1.08384	5.2	33.336	1	3	100	5.551	124.5	76	0
18916	1	30	0	0	19.4194	73	0	0	1	1100	13	11	62.5	1	13	49	1.26714	104	2.68944	21	0.23709	5.4	35.522	1	1	100	5.551	120	69	0
18921	1	38	84	0	22.3647	73	0	0	1	1054	30	14	62	0	64	52	1.34472	220	5.6892	97	1.09513	5.4	35.522	2	3	100	5.551	114.5	73.5	0
1883	1	46	0	0	21.7517	73	0	0	1	701	21	10	64.5	1	17	38.9	1.00595	245	6.3357	117	1.32093	4.9	30.057	1	2	100	5.551	112	70.5	0
19937	1	36	186	0	21.7915	73	0	0	1	494	11	12	63.2	0	12	60	1.5516	225	5.8185	47	0.53063	4.9	30.057	3	3	100	5.551	135	82.5	0
20173	1	36	371	0	21.076	73	0	0	1	365	11	12	71.2	0	16	72	1.86192	179	4.62894	27	0.30483	4.9	30.057	4	3	100	5.551	129	71.5	0
9926	1	37	1	0	17.92	73	0	0	1	3904	17	16	52.4	0	16	41.4	1.0706	181	4.68066	74	0.83546	5	31.15	1	1	99	5.49549	106	69.5	0
10738	1	35	12	0	20.9542	73	0	0	1	3631	15	20	68.8	0	19	70.5	1.82313	198	5.12028	62	0.69998	5.044	31.6309	1	2	99	5.49549	121.5	80.5	0
17711	1	36	84	0	22.7068	73	0	0	1	1456	10	12	65.7	0	12	55	1.4223	138	3.56868	42	0.47418	5.2	33.336	2	3	99	5.49549	113	70.5	0
18592	1	30	12	0	21.3634	73	0	0	1	1190	18	15	66.1	0	21	74	1.91364	183	4.73238	26	0.29354	5.2	33.336	1	1	99	5.49549	120	77.5	0
19342	1	32	1	0	20.7791	73	0	0	1	1153	15	11	64	0	11	43	1.11198	218	5.63748	66	0.74514	5.5	36.615	1	1	99	5.49549	108	68	0
13872	1	58	0	0	21.3146	73	0	0	1	1106	29	17	55.8	0	32	53	1.37058	224	5.79264	89	1.00481	5.4	35.522	1	1	99	5.49549	140	92.5	0
10191	1	38	1	0	19.8192	73	0	0	1	3943	23	17	64.5	0	12	48.6	1.2568	159	4.11174	81	0.91449	4.9	30.057	1	2	98	5.43998	118.5	70	0
10987	1	39	154	0	20.2995	73	0	0	1	3848	35	31	54	0	45	51.9	1.34213	196	5.06856	71	0.80159	4.84	29.4012	3	3	98	5.43998	118	71	0
17659	1	35	18	0	20.879	73	0	0	1	1463	10	9	62.2	0	12	64	1.65504	151	3.90486	80	0.9032	5.1	32.243	1	2	98	5.43998	103	70.5	0
15249	1	60	84	0	21.5793	73	0	0	1	1329	12	15	63.1	0	11	59.3	1.5335	180	4.6548	42	0.47418	5.1	32.243	2	1	98	5.43998	113	72.5	0
17925	1	36	1	0	20.8466	73	0	0	1	1097	25	14	58	0	15	56	1.44816	182	4.70652	56	0.63224	5.5	36.615	1	1	98	5.43998	114	77	0
19194	1	34	132	0	21.2429	73	0	0	1	675	29	19	60.6	0	19	62	1.60332	195	5.0427	78	0.88062	5.4	35.522	2	3	98	5.43998	103.5	60.5	0
20824	1	34	4.2	0	20.3007	73	0	0	1	342	20	24	63.6	1	17	46	1.18956	141	3.64626	63	0.71127	5	31.15	1	2	98	5.43998	108.5	57.5	0
20520	1	51	1	0	20.6185	73	0	0	1	301	12	14	63	1	10	43	1.11198	175	4.5255	52	0.58708	5.3	34.429	1	1	98	5.43998	132.5	82	0
19627	1	31	18	0	19.9304	73	0	0	1	292	16	16	65.8	0	16	46	1.18956	168	4.34448	59	0.66611	5.3	34.429	1	2	98	5.43998	113	67	0
2359	1	40	0	0	21.11	73	0	0	1	4385	23	17	53.1	0	10	43.2	1.11715	135	3.4911	53	0.59837	4.8	28.964	1	1	97	5.38447	107.5	68	0
8514	1	34	1	0	20.7262	73	0	0	1	4364	21	17	55	0	10	51.7	1.33696	180	4.6548	42	0.47418	5.1	32.243	1	1	97	5.38447	104	68.5	0
14742	1	36	90	0	21.1817	73	0	0	1	2574	20	20	62.3	1	16	47.5	1.22835	181	4.68066	36	0.40644	5.7	38.801	2	3	97	5.38447	107	67.5	0
16727	1	43	71	0	20.885	73	0	0	1	1861	13	20	68.8	1	14	45	1.1637	140	3.6204	14	0.15806	5.4	35.522	2	3	97	5.38447	114.5	70.5	0
16504	1	35	60	0	20.54	73	0	0	1	1829	30	26	56.6	0	23	63	1.62918	214	5.53404	50	0.5645	5.5	36.615	1	3	97	5.38447	100.5	65	0
14738	1	48	126	0	21.1301	73	0	0	1	1049	16	14	63.9	0	18	46.2	1.19473	190	4.9134	33	0.37257	4.9	30.057	2	3	97	5.38447	96.5	61.5	0
20492	1	51	308	0	22.4993	73	0	0	1	371	35	21	55.6	0	129	61	1.57746	191	4.93926	88	0.99352	5.1	32.243	4	3	97	5.38447	117	74.5	0
5595	1	50	0	0	19.6673	73	0	0	1	3131	16	15	60.3	0	12	62.2	1.60849	176	4.55136	54	0.60966	5.1	32.243	1	1	96	5.32896	111	76	0
14425	1	40	308	0	19.3321	73	0	0	1	2572	22	31	49.8	0	31	57.6	1.48954	197	5.09442	112	1.26448	4.9	30.057	4	1	96	5.32896	128	84	0
16512	1	35	54	0	21.913	73	0	0	1	1833	12	18	61.7	0	16	61	1.57746	200	5.172	39	0.44031	5.1	32.243	1	2	96	5.32896	99	63	0
15556	1	35	1	0	21.6313	73	0	0	1	1811	32	22	63.4	0	21	55.3	1.43006	181	4.68066	37	0.41773	4.9	30.057	1	1	96	5.32896	98	64.5	0
11289	1	39	126	0	20.6855	73	0	0	1	1792	15	13	59.5	0	14	56.7	1.46626	186	4.80996	49	0.55321	4.33	23.8269	2	3	96	5.32896	122.5	77.5	0
14085	1	54	0	0	20.5844	73	0	0	1	1745	17	23	59	0	19	54.8	1.41713	200	5.172	102	1.15158	5.4	35.522	1	1	96	5.32896	119	81.5	0
18374	1	65	231	0	17.4619	73	0	0	1	1427	19	38	56.2	1	15	63	1.62918	136	3.51696	43	0.48547	5.4	35.522	3	1	96	5.32896	134.5	87	0
20219	1	35	0	0	21.7346	73	0	0	1	736	31	38	58.6	1	63	56	1.44816	180	4.6548	79	0.89191	5.3	34.429	1	1	96	5.32896	112.5	62.5	0
19693	1	48	90	0	19.396	73	0	0	1	349	11	3	61.8	0	16	49	1.26714	210	5.4306	67	0.75643	5	31.15	2	3	96	5.32896	116.5	70	0
11202	1	42	1	0	20.4052	73	0	0	1	3655	22	19	61	0	23	66.9	1.73003	285	7.3701	88	0.99352	5.656	38.3201	1	1	95	5.27345	113	65	0
8536	1	45	84	0	19.8494	73	0	0	1	2856	19	13	51.9	0	61	46.8	1.21025	229	5.92194	135	1.52415	5.5	36.615	2	2	95	5.27345	118.5	76.5	0
14369	1	37	12	0	21.9156	73	0	0	1	2851	16	17	60.1	0	14	51.6	1.33438	197	5.09442	57	0.64353	5.4	35.522	1	1	95	5.27345	110	72.5	0
1405	1	74	154	0	19.4501	73	0	0	1	2613	21	23	54.7	1	17	68.1	1.76107	247	6.38742	88	0.99352	4.5	25.685	3	3	95	5.27345	116.5	76	0
14567	1	35	0	0	19.9687	73	0	0	1	2555	14	19	57.1	0	14	44.6	1.15336	187	4.83582	57	0.64353	5.5	36.615	1	1	95	5.27345	106	60	0
16606	1	35	110	0	21.5022	73	0	0	1	1845	12	22	56.5	0	17	56	1.44816	194	5.01684	51	0.57579	4.9	30.057	2	3	95	5.27345	104.5	64.5	0
16413	1	26	1	0	20.8912	73	0	0	1	1458	16	21	69.2	1	17	59	1.52574	149	3.85314	49	0.55321	5.5	36.615	1	1	95	5.27345	102	64	0
20004	1	51	126	0	20.2637	73	0	0	1	729	17	14	58.7	1	27	80	2.0688	181	4.68066	37	0.41773	5.4	35.522	2	2	95	5.27345	129.5	79.5	0
18497	1	56	44	0	21.1677	73	0	0	1	728	20	19	58.4	0	16	60	1.5516	181	4.68066	89	1.00481	5.2	33.336	1	2	95	5.27345	112	72.5	0
17228	1	45	0	0	19.4784	73	0	0	1	612	12	14	61.3	0	16	55	1.4223	186	4.80996	74	0.83546	5.2	33.336	1	1	95	5.27345	121	81	0
15546	1	45	0	0	20.1363	73	0	0	1	1820	14	16	63.8	0	15	62.1	1.60591	212	5.48232	58	0.65482	5.4	35.522	1	2	94	5.21794	124	74.5	0
13013	1	36	1	0	20.3292	73	0	0	1	1813	34	30	56.9	1	17	61.4	1.5878	177	4.57722	57	0.64353	4.9	30.057	1	3	94	5.21794	99	62.5	0
2079	1	40	126	0	20.7065	73	0	0	1	1790	22	19	59	1	17	68	1.75848	189	4.88754	67	0.75643	4.8	28.964	2	2	94	5.21794	121.5	70.5	0
9332	1	55	105	0	23.1284	73	0	0	1	1713	24	22	57.3	0	38	46.8	1.21025	215	5.5599	203	2.29187	5	31.15	2	3	94	5.21794	117.5	78	0
18019	1	33	44	0	22.3814	73	0	0	1	1373	15	11	61.6	0	17	66	1.70676	179	4.62894	55	0.62095	5.2	33.336	1	2	94	5.21794	116	64	0
2520	1	50	154	0	19.2454	73	0	0	1	910	19	16	57.4	1	17	47.2	1.22059	177	4.57722	84	0.94836	5	31.15	3	2	94	5.21794	126	89	0
11496	1	38	2.8	0	20.7898	73	0	0	1	847	18	18	59.8	0	14	41.2	1.06543	171	4.42206	48	0.54192	5.146	32.7458	1	2	94	5.21794	100	64.5	0
12056	1	44	5.13333	0	20.0192	73	0	0	1	762	11	17	63.5	0	9	51.2	1.32403	163	4.21518	22	0.24838	4.8	28.964	1	1	94	5.21794	124	79.5	0
20902	1	36	0	0	21.4033	73	0	0	1	368	17	12	58.2	1	25	50	1.293	190	4.9134	131	1.47899	5.3	34.429	1	2	94	5.21794	132	87.5	0
4543	1	45	371	0	22.0039	73	0	0	1	4027	21	17	55	1	82	63.8	1.64987	221	5.71506	304	3.43216	4.9	30.057	4	3	93	5.16243	116.5	74.5	0
16227	1	35	1	0	21.5978	73	0	0	1	2378	30	32	58.8	1	24	54	1.39644	173	4.47378	83	0.93707	5.2	33.336	1	2	93	5.16243	110	69	0
15322	1	41	12.6	0	19.8737	73	0	0	1	2199	27	18	57.3	0	45	52.4	1.35506	188	4.86168	63	0.71127	5.2	33.336	1	2	93	5.16243	114.5	70	0
16462	1	35	36	0	19.8812	73	0	0	1	2140	33	31	60.4	0	51	67	1.73262	224	5.79264	67	0.75643	5.4	35.522	1	1	93	5.16243	102.5	64.5	0
17411	1	35	54	0	20.341	73	0	0	1	1905	15	25	67.6	1	15	84	2.17224	193	4.99098	37	0.41773	5	31.15	1	1	93	5.16243	112	70	0
16978	1	37	36	0	19.2205	73	0	0	1	1853	18	20	56.4	0	15	85	2.1981	159	4.11174	40	0.4516	5.1	32.243	1	2	93	5.16243	118	73	0
17289	1	51	60	0	20.2014	73	0	0	1	1763	13	21	55.6	0	16	64	1.65504	245	6.3357	219	2.47251	5.1	32.243	1	2	93	5.16243	137.5	89	0
17623	1	65	0	0	21.1536	73	0	0	1	1218	10	13	62	0	20	63	1.62918	180	4.6548	27	0.30483	5.2	33.336	1	1	93	5.16243	117.5	84	0
16167	1	34	18	0	20.22	73	0	0	1	1158	13	20	61.5	0	16	67	1.73262	192	4.96512	52	0.58708	5.5	36.615	1	3	93	5.16243	114	69.5	0
18422	1	39	0	0	21.0986	73	0	0	1	1120	19	14	63	0	22	45	1.1637	214	5.53404	36	0.40644	5.6	37.708	1	3	93	5.16243	105	72	0
18575	1	33	8.4	0	21.8608	73	0	0	1	819	11	10	61.7	0	16	60	1.5516	217	5.61162	51	0.57579	5.3	34.429	1	2	93	5.16243	91	65	0
17657	1	34	308	0	22.1497	73	0	0	1	383	17	24	57.7	1	10	53	1.37058	205	5.3013	66	0.74514	4.6	26.778	4	2	93	5.16243	107	69.5	0
20623	1	47	0	0	19.5409	73	0	0	1	358	10	13	53.2	0	8	75	1.9395	193	4.99098	41	0.46289	5.2	33.336	1	2	93	5.16243	99	60	0
14767	1	30	10.2667	0	20.3398	73	0	0	1	2550	18	18	64.3	0	15	43.6	1.1275	170	4.3962	63	0.71127	5.1	32.243	1	3	92	5.10692	104	60.5	0
16526	1	35	1	0	18.1813	73	0	0	1	1784	11	18	57.8	0	11	56	1.44816	171	4.42206	28	0.31612	5.1	32.243	1	2	92	5.10692	105	60	0
18479	1	35	146.4	0	19.3088	73	0	0	1	1074	22	20	68.9	1	28	55	1.4223	191	4.93926	70	0.7903	5	31.15	3	3	92	5.10692	120.5	70.5	0
4771	1	35	0	0	19.6912	73	0	0	1	378	22	17	61.9	1	20	95	2.4567	182	4.70652	45	0.50805	5.2	33.336	1	1	92	5.10692	111	69.5	0
20464	1	30	8.4	0	17.9404	73	0	0	1	364	4	13	62.2	0	29	69	1.78434	164	4.24104	45	0.50805	5.1	32.243	1	2	92	5.10692	114.5	66.5	0
3055	1	35	36	0	20.0041	73	0	0	1	2913	17	13	62.6	1	11	58.9	1.52315	176	4.55136	66	0.74514	4.8	28.964	1	1	91	5.05141	108	70.5	0
14389	1	37	0	0	22.6403	73	0	0	1	2546	21	20	63.9	0	14	49.2	1.27231	245	6.3357	118	1.33222	5.6	37.708	1	1	91	5.05141	120	76.5	0
14541	1	30	1	0	21.0663	73	0	0	1	2527	16	14	61.6	0	11	52	1.34472	175	4.5255	48	0.54192	4.8	28.964	1	3	91	5.05141	119.5	74	0
9009	1	45	1	0	19.7514	73	0	0	1	2338	15	20	52.8	0	20	60.3	1.55936	232	5.99952	108	1.21932	4.9	30.057	1	1	91	5.05141	98.5	67	0
17593	1	35	220	0	20.4644	73	0	0	1	1729	24	24	59.7	0	14	91	2.35326	229	5.92194	63	0.71127	5	31.15	3	3	91	5.05141	100.5	68.5	0
15745	1	38	90	0	20.0703	73	0	0	1	695	16	19	59.1	0	19	58.9	1.52315	174	4.49964	38	0.42902	4.9	30.057	2	1	91	5.05141	124	77	0
20800	1	40	54	0	22.1156	73	0	0	1	378	16	14	61.9	1	15	47	1.21542	213	5.50818	80	0.9032	5.2	33.336	1	1	91	5.05141	133	90	0
14761	1	38	345.1	0	19.9295	73	0	0	1	370	20	28	64.5	1	23	59.5	1.53867	169	4.37034	41	0.46289	5.1	32.243	4	2	91	5.05141	103.5	66	0
8545	1	39	233.8	0	20.7822	73	0	0	1	4585	9	12	63.5	0	13	57.4	1.48436	162	4.18932	58	0.65482	4.6	26.778	3	3	90	4.9959	114	73.5	0
4077	1	30	36	0	21.9629	73	0	0	1	4569	14	13	63.1	0	7	62.3	1.61108	134	3.46524	32	0.36128	4.6	26.778	1	1	90	4.9959	115	69	0
6863	1	35	60	0	22.4674	73	0	0	1	4032	32	24	58.6	0	51	43.9	1.13525	202	5.22372	176	1.98704	4.9	30.057	1	1	90	4.9959	128	84	0
13973	1	32	126	0	22.6464	73	0	0	1	2890	21	23	67.7	1	17	86.1	2.22655	236	6.10296	43	0.48547	5.1	32.243	2	2	90	4.9959	124	75.5	0
14558	1	30	1	0	21.6791	73	0	0	1	2611	16	12	62.8	0	13	56	1.44816	192	4.96512	37	0.41773	5.2	33.336	1	1	90	4.9959	108	73.5	0
16994	1	31	18	0	19.677	73	0	0	1	1814	20	20	56	0	17	71	1.83606	241	6.23226	77	0.86933	5.2	33.336	1	2	90	4.9959	108	70.5	0
14951	1	29	1	0	20.3426	73	0	0	1	1736	23	17	63.3	0	14	46	1.18956	150	3.879	63	0.71127	5.1	32.243	1	1	90	4.9959	96.5	58	0
17896	1	35	154.14	0	20.7963	73	0	0	1	1531	17	14	65.3	0	13	67	1.73262	192	4.96512	61	0.68869	5.4	35.522	3	2	90	4.9959	116.5	68	0
17134	1	57	12	0	21.9041	73	0	0	1	1177	13	22	64.5	0	26	81	2.09466	213	5.50818	144	1.62576	5.1	32.243	1	1	90	4.9959	133	82	0
19690	1	34	110	0	22.5956	73	0	0	1	728	12	17	59.3	0	21	60	1.5516	249	6.43914	71	0.80159	5.2	33.336	2	2	90	4.9959	113	73.5	0
20539	1	51	0	0	18.378	73	0	0	1	364	15	14	53.3	0	20	69	1.78434	233	6.02538	61	0.68869	5.4	35.522	1	2	90	4.9959	108	72	0
18934	1	49	4.2	0	18.3949	73	0	0	1	339	19	10	52.6	0	14	86	2.22396	179	4.62894	23	0.25967	5.5	36.615	1	1	90	4.9959	97.5	61.5	0
19207	1	47	1	0	20.8805	73	0	0	1	1058	18	15	60.7	0	13	50	1.293	167	4.31862	45	0.50805	5.1	32.243	1	1	89	4.94039	115	78	0
20798	1	43	54	0	20.2852	73	0	0	1	362	20	15	56.1	0	23	46	1.18956	182	4.70652	75	0.84675	5.1	32.243	1	2	89	4.94039	123.5	81	0
5869	1	38	122.5	0	22.1424	73	0	0	1	4381	11	13	66.5	1	8	49.8	1.28783	212	5.48232	47	0.53063	4.7	27.871	2	1	88	4.88488	100.5	66	0
1269	1	46	84	0	20.9437	73	0	0	1	4322	16	19	62.9	1	16	45.4	1.17404	151	3.90486	34	0.38386	5	31.15	2	1	88	4.88488	111.5	65	0
6188	1	50	154	0	22.1959	73	0	0	1	3638	17	12	58.9	0	16	57.7	1.49212	162	4.18932	39	0.44031	4.9	30.057	3	2	88	4.88488	96	54.5	0
12014	1	30	4.2	0	20.2341	73	0	0	1	3472	11	16	60	0	10	50.3	1.30076	231	5.97366	67	0.75643	5.1	32.243	1	1	88	4.88488	111.5	63	0
13657	1	34	2.8	0	22.095	73	0	0	1	2919	18	21	57.7	0	12	37.7	0.974922	168	4.34448	65	0.73385	5.5	36.615	1	1	88	4.88488	117.5	78.5	0
15787	1	34	54	0	20.8703	73	0	0	1	2242	14	18	68.6	0	16	61	1.57746	151	3.90486	27	0.30483	5.1	32.243	1	1	88	4.88488	121.5	76	0
16510	1	37	1	0	21.1663	73	0	0	1	1880	18	32	62.4	1	17	53	1.37058	179	4.62894	51	0.57579	5	31.15	1	1	88	4.88488	100.5	66	0
16581	1	35	1	0	20.6398	73	0	0	1	1833	25	28	53.7	0	22	50	1.293	211	5.45646	78	0.88062	5.1	32.243	1	3	88	4.88488	104.5	54	0
18886	1	42	60	0	20.7485	73	0	0	1	1104	19	22	58.7	0	20	60	1.5516	179	4.62894	30	0.3387	5.4	35.522	1	1	88	4.88488	98.5	62	0
19760	1	43	4.2	0	21.8605	73	0	0	1	549	10	11	63.4	1	11	45	1.1637	196	5.06856	46	0.51934	5.3	34.429	1	3	88	4.88488	97	59	0
14005	1	52	4.2	0	20.0773	73	0	0	1	2847	14	15	54	0	13	55.9	1.44557	173	4.47378	78	0.88062	4.9	30.057	1	3	87	4.82937	125	82.5	0
2871	1	45	350	0	22.6284	73	0	0	1	2578	13	20	66.4	0	15	60.2	1.55677	184	4.75824	77	0.86933	5.1	32.243	4	2	87	4.82937	146	95	0
18477	1	35	0	0	19.4005	73	0	0	1	707	24	17	58.4	0	14	62	1.60332	175	4.5255	38	0.42902	5.2	33.336	1	3	87	4.82937	113.5	63.5	0
19558	1	35	0	0	19.6592	73	0	0	1	700	7	8	60	0	7	36	0.93096	169	4.37034	130	1.4677	5	31.15	1	1	87	4.82937	113.5	74	0
20549	1	35	0	0	21.2434	73	0	0	1	349	13	16	61.9	1	11	68	1.75848	197	5.09442	31	0.34999	5.3	34.429	1	1	87	4.82937	103	60.5	0
2521	1	53	126	0	20.3252	73	0	0	1	3808	19	19	54.6	1	11	40.8	1.05509	167	4.31862	95	1.07255	4.9	30.057	2	2	86	4.77386	116	77	0
15587	1	35	0	0	20.7542	73	0	0	1	2418	23	27	61.9	0	15	64	1.65504	228	5.89608	59	0.66611	4.9	30.057	1	1	86	4.77386	114	69.5	0
15817	1	49	154	0	19.244	73	0	0	1	2214	18	26	58.8	0	34	54	1.39644	154	3.98244	114	1.28706	5	31.15	3	3	86	4.77386	130	85	0
18098	1	42	1	0	20.3794	73	0	0	1	730	11	12	56.7	1	16	75	1.9395	190	4.9134	38	0.42902	5.5	36.615	1	1	86	4.77386	103.5	50	0
17119	1	30	1	0	22.1524	73	0	0	1	728	15	17	67.3	0	16	40	1.0344	161	4.16346	86	0.97094	4.8	28.964	1	1	86	4.77386	114.5	72	0
4452	1	39	66	0	20.1912	73	0	0	1	4382	17	22	63.4	1	16	42.1	1.08871	173	4.47378	79	0.89191	5.1	32.243	1	3	85	4.71835	105.5	69.5	0
9116	1	44	1	0	20.08	73	0	0	1	4364	12	15	55.8	1	19	62.8	1.62401	212	5.48232	43	0.48547	5.1	32.243	1	1	85	4.71835	118.5	75.5	0
2745	1	38	132	0	21.4204	73	0	0	1	2631	25	20	58.6	1	23	58.4	1.51022	177	4.57722	47	0.53063	4.9	30.057	2	1	85	4.71835	96.5	60	0
14841	1	35	1	0	21.9373	73	0	0	1	2558	28	24	58.5	0	15	42.9	1.10939	153	3.95658	91	1.02739	4.8	28.964	1	1	85	4.71835	113	69	0
10367	1	40	44	0	21.0879	73	0	0	1	1461	23	19	57.9	0	17	51.5	1.33179	192	4.96512	60	0.6774	5.1	32.243	1	2	85	4.71835	121.5	82	0
11758	1	40	0	0	22.0457	73	0	0	1	1460	28	21	70.4	1	12	41.6	1.07578	142	3.67212	56	0.63224	4.9	30.057	1	3	85	4.71835	113	65	0
19719	1	33	159.25	0	20.5494	73	0	0	1	734	23	19	53.2	0	27	75	1.9395	218	5.63748	36	0.40644	5.5	36.615	3	2	85	4.71835	111	55.5	0
17706	1	45	0	0	19.4576	73	0	0	1	1131	18	13	58.1	0	13	60	1.5516	207	5.35302	103	1.16287	5.3	34.429	1	2	84	4.66284	105	57	0
12833	1	24	12	0	20.0618	73	0	0	1	2498	9	15	67.7	1	9	50.7	1.3111	157	4.06002	23	0.25967	4.7	27.871	1	1	83	4.60733	94.5	62.5	0
4948	1	35	1	0	22.4329	73	0	0	1	1846	42	24	57.5	0	21	40.4	1.04474	211	5.45646	87	0.98223	4.9	30.057	1	3	83	4.60733	100.5	66	0
9410	1	48	54	0	21.5904	73	0	0	1	1100	36	40	61.3	0	13	65.4	1.69124	240	6.2064	101	1.14029	4.8	28.964	1	1	83	4.60733	112	70.5	0
2765	1	40	0	0	20.7416	73	0	0	1	4239	14	13	59.1	1	9	32.7	0.845622	173	4.47378	59	0.66611	4.9	30.057	1	2	82	4.55182	96	64.5	0
7883	1	57	1	0	20.2946	73	0	0	1	794	11	14	59.9	0	13	62.8	1.62401	227	5.87022	61	0.68869	5.1	32.243	1	3	80	4.4408	83	55.5	0
766	1	50	140.28	0	16.2967	73	0	0	1	4555	45	94	46.6	0	51	122.6	3.17044	284	7.34424	116	1.30964	4.9	30.057	3	3	79	4.38529	118.5	68.5	0
6583	1	42	66	0	21.1019	73	0	0	1	4242	13	13	59.7	0	12	65.5	1.69383	179	4.62894	61	0.68869	4.7	27.871	1	1	79	4.38529	105.5	65	0
7964	1	68	0	0	20.6099	73	0	0	1	4063	23	27	55.5	0	36	91.8	2.37395	239	6.18054	39	0.44031	5.2	33.336	1	2	73	4.05223	104.5	63.5	0
2911	1	53	2.8	0	17.3084	73.1	0	0	1	4016	21	18	45.2	0	11	40.5	1.04733	139	3.59454	44	0.49676	5.1	32.243	1	1	102	5.66202	108	70	0
5877	1	30	4.2	0	20.4544	73.1	0	0	1	779	20	10	56.5	0	18	37.3	0.964578	247	6.38742	172	1.94188	5.1	32.243	1	3	91	5.05141	89	56.5	0
4575	1	44	1	0	20.8513	73.1	0	0	1	4400	15	9	60.9	1	9	50.1	1.29559	160	4.1376	64	0.72256	4.8	28.964	1	3	88	4.88488	108	70	0
11954	1	57	126	0	19.7767	73.1	0	0	1	1860	9	18	58.1	1	17	53.4	1.38092	197	5.09442	116	1.30964	5.5	36.615	2	3	88	4.88488	108.5	63	0
8251	1	44	12	0	20.5858	73.2	0	0	1	4377	15	16	55.3	0	13	42.9	1.10939	190	4.9134	102	1.15158	4.6	26.778	1	1	97	5.38447	104.5	65	0
273	1	35	54	0	21.5955	73.2	0	0	1	351	18	16	68.5	0	12	47.2	1.22059	201	5.19786	88	0.99352	4.9	30.057	1	2	97	5.38447	133	70	0
61	1	48	238	0	22.2826	73.2	0	0	1	4360	14	13	64.7	1	20	64	1.65504	213	5.50818	194	2.19026	4.9	30.057	3	2	96	5.32896	120.5	78.5	0
4547	1	47	1	0	20.1901	73.2	0	0	1	4053	16	16	59.8	0	9	49.7	1.28524	205	5.3013	67	0.75643	5.1	32.243	1	3	96	5.32896	102	68	0
4084	1	42	84	0	21.3439	73.2	0	0	1	4375	20	14	56.5	0	20	73.3	1.89554	256	6.62016	92	1.03868	4.8	28.964	2	1	95	5.27345	138	86	0
3982	1	65	87.5	0	19.9951	73.2	0	0	1	729	9	15	56.3	1	25	90.7	2.3455	226	5.84436	37	0.41773	5.2	33.336	2	2	94	5.21794	114	75	0
11806	1	36	154	0	18.1801	73.2	0	0	1	3605	18	18	59.1	0	16	49.3	1.2749	208	5.37888	48	0.54192	4.942	30.5161	3	3	93	5.16243	94	58	0
10306	1	40	0	0	20.6022	73.2	0	0	1	3960	21	13	63.6	0	11	50.8	1.31369	222	5.74092	49	0.55321	4.8	28.964	1	2	92	5.10692	107.5	65	0
6093	1	42	1	0	21.4834	73.2	0	0	1	2918	18	16	59.7	1	21	60	1.5516	247	6.38742	80	0.9032	5.2	33.336	1	3	92	5.10692	116.5	80.5	0
8401	1	36	0	0	18.9056	73.2	0	0	1	4402	17	17	57.7	0	10	50.6	1.30852	177	4.57722	64	0.72256	5	31.15	1	1	90	4.9959	123	85	0
7110	1	44	90	0	21.0528	73.2	0	0	1	4396	12	11	62.5	0	15	42.9	1.10939	192	4.96512	177	1.99833	4.8	28.964	2	3	90	4.9959	98.5	58	0
12204	1	47	0	0	20.5804	73.2	0	0	1	3385	15	18	67.2	0	19	51.4	1.3292	168	4.34448	56	0.63224	5.5	36.615	1	1	89	4.94039	113	72.5	0
12927	1	38	1	0	21.2206	73.2	0	0	1	2917	20	24	64.1	0	14	54.3	1.4042	154	3.98244	90	1.0161	4.9	30.057	1	3	85	4.71835	122.5	69	0
7006	1	29	126	0	20.1736	73.2	0	0	1	4376	20	13	65	1	9	49.8	1.28783	169	4.37034	84	0.94836	5.2	33.336	2	3	83	4.60733	100.5	57	0
1543	1	39	84	0	21.5971	73.2	0	0	1	4339	20	17	63.3	0	18	67.6	1.74814	175	4.5255	46	0.51934	5	31.15	2	1	82	4.55182	107	68.5	0
11377	1	69	154	0	20.0681	73.3	0	0	1	336	16	24	55.1	1	19	66.2	1.71193	154	3.98244	85	0.95965	5.146	32.7458	3	1	98	5.43998	147	95	0
2172	1	48	60	0	21.4829	73.3	0	0	1	3618	15	18	58.7	0	36	83	2.14638	283	7.31838	105	1.18545	5.4	35.522	1	1	95	5.27345	108	72	0
3186	1	47	0	0	21.6902	73.3	0	0	1	1495	19	19	61	1	14	67.5	1.74555	206	5.32716	85	0.95965	5	31.15	1	1	91	5.05141	111	68	0
12282	1	46	0	0	19.2626	73.3	0	0	1	1115	12	15	59.6	0	14	38.7	1.00078	168	4.34448	24	0.27096	5.5	36.615	1	3	91	5.05141	118	79.5	0
11756	1	47	0	0	19.5838	73.3	0	0	1	3612	11	13	53.9	0	17	57.6	1.48954	177	4.57722	97	1.09513	5.146	32.7458	1	3	88	4.88488	135	70.5	0
6451	1	34	1	0	20.9461	73.3	0	0	1	3402	8	17	59.4	0	12	46.6	1.20508	152	3.93072	30	0.3387	5	31.15	1	2	88	4.88488	99	58.5	0
8537	1	47	0	0	20.4775	73.3	0	0	1	1463	30	22	56.7	0	38	39.2	1.01371	182	4.70652	121	1.36609	4.8	28.964	1	2	88	4.88488	105	70	0
7003	1	43	0	0	21.4787	73.4	0	0	1	394	15	14	63.1	0	14	49.2	1.27231	218	5.63748	81	0.91449	4.6	26.778	1	3	100	5.551	128	81	0
12058	1	35	84	0	17.9297	73.4	0	0	1	3289	14	17	57	0	23	48.9	1.26455	216	5.58576	84	0.94836	5	31.15	2	2	99	5.49549	98	55.5	0
9598	1	37	84	0	20.0645	73.4	0	0	1	4018	22	14	56.9	0	16	53.3	1.37834	159	4.11174	89	1.00481	4.9	30.057	2	3	97	5.38447	105	66.5	0
2285	1	46	18	0	20.0959	73.4	0	0	1	392	14	16	58.9	0	13	51.3	1.32662	208	5.37888	81	0.91449	5.6	37.708	1	1	97	5.38447	133.5	83	0
2592	1	43	90	0	20.5606	73.4	0	0	1	2588	16	17	59.7	0	13	50	1.293	158	4.08588	37	0.41773	5.1	32.243	2	1	96	5.32896	114	63.5	0
1628	1	36	1	0	21.4981	73.4	0	0	1	4419	22	13	63.6	0	14	40.4	1.04474	143	3.69798	54	0.60966	5	31.15	1	1	94	5.21794	89.5	52.5	0
4490	1	58	0	0	19.714	73.4	0	0	1	3297	14	14	52.7	0	14	40.5	1.04733	257	6.64602	110	1.2419	5.4	35.522	1	3	90	4.9959	99	66.5	0
5996	1	48	60	0	19.9101	73.4	0	0	1	3621	19	16	62.8	0	20	59.5	1.53867	233	6.02538	154	1.73866	4.7	27.871	1	3	83	4.60733	120.5	80.5	0
8510	1	35	0	0	18.8303	73.5	0	0	1	4424	22	17	53.4	0	22	41.4	1.0706	176	4.55136	94	1.06126	5.6	37.708	1	2	107	5.93957	102.5	64	0
9589	1	36	36	0	20.6782	73.5	0	0	1	4060	24	17	53.6	0	17	35.6	0.920616	226	5.84436	41	0.46289	4.9	30.057	1	1	106	5.88406	148.5	97.5	0
3411	1	54	0	0	19.5883	73.5	0	0	1	1938	49	29	53.2	0	9	69	1.78434	223	5.76678	85	0.95965	4.7	27.871	1	1	106	5.88406	121.5	75.5	0
13744	1	40	12.6	0	20.0655	73.5	0	0	1	3043	24	28	59.5	1	19	64.3	1.6628	201	5.19786	32	0.36128	5.4	35.522	1	2	105	5.82855	103.5	66	0
17392	1	39	252	0	19.0418	73.5	0	0	1	1811	20	24	65.1	0	14	86	2.22396	208	5.37888	67	0.75643	5.4	35.522	3	3	105	5.82855	130.5	84.5	0
2997	1	47	16.7	0	19.85	73.5	0	0	1	3837	20	18	64.6	1	13	67.7	1.75072	206	5.32716	75	0.84675	5.248	33.8606	1	1	104	5.77304	162	98	0
12730	1	55	126	0	19.9558	73.5	0	0	1	2234	10	16	58.9	0	11	56.4	1.4585	219	5.66334	79	0.89191	5.1	32.243	2	3	104	5.77304	127.5	82.5	0
15610	1	42	18	0	23.0685	73.5	0	0	1	1841	24	25	56.5	0	17	47	1.21542	213	5.50818	87	0.98223	6	42.08	1	1	104	5.77304	122.5	82.5	0
351	1	55	84	0	19.6269	73.5	0	0	1	2542	17	11	55	0	80	49.6	1.28266	175	4.5255	64	0.72256	4.9	30.057	2	1	103	5.71753	101.5	64.5	0
10667	1	68	1	0	20.9047	73.5	0	0	1	1491	17	19	56.5	0	21	60.1	1.55419	220	5.6892	77	0.86933	5.554	37.2052	1	2	103	5.71753	164.5	103	0
18445	1	39	120	0	20.8498	73.5	0	0	1	1436	31	18	55.6	0	56	46	1.18956	186	4.80996	61	0.68869	5.4	35.522	2	3	103	5.71753	101	64	0
9379	1	38	198	0	20.6256	73.5	0	0	1	4388	13	15	60.1	1	12	54.4	1.40678	161	4.16346	127	1.43383	5	31.15	3	3	102	5.66202	104	66	0
7058	1	39	7.79333	0	18.9056	73.5	0	0	1	4320	13	13	57.7	0	12	77.3	1.99898	210	5.4306	32	0.36128	5.1	32.243	1	3	102	5.66202	96	59	0
6788	1	56	4.2	0	21.494	73.5	0	0	1	254	19	12	56.2	0	15	57.1	1.47661	240	6.2064	52	0.58708	5.5	36.615	1	2	102	5.66202	121	70.5	0
14096	1	47	154	0	21.9942	73.5	0	0	1	1162	19	22	70	1	19	54.7	1.41454	191	4.93926	58	0.65482	5.7	38.801	3	3	101	5.60651	104.5	71.5	0
11181	1	37	0	0	21.1069	73.5	0	0	1	779	15	14	56.7	0	13	58.1	1.50247	184	4.75824	81	0.91449	4.84	29.4012	1	1	101	5.60651	146.5	89	0
6879	1	45	175	0	20.0682	73.5	0	0	1	4421	10	13	55.5	0	17	46.2	1.19473	174	4.49964	61	0.68869	5.4	35.522	3	2	100	5.551	112.5	73	0
11707	1	58	126	0	20.3786	73.5	0	0	1	2876	15	21	63.7	0	10	53	1.37058	204	5.27544	53	0.59837	5.248	33.8606	2	1	100	5.551	136	87.5	0
15584	1	35	4.2	0	20.3787	73.5	0	0	1	2164	33	25	52.3	0	30	50.1	1.29559	193	4.99098	78	0.88062	5.7	38.801	1	3	100	5.551	103	63	0
11319	1	43	90	0	18.7029	73.5	0	0	1	734	22	22	58	0	14	50.8	1.31369	213	5.50818	66	0.74514	5	31.15	2	1	100	5.551	130.5	82	0
13877	1	39	12	0	20.6751	73.5	0	0	1	2216	23	19	59.4	0	15	54.6	1.41196	241	6.23226	156	1.76124	4.9	30.057	1	1	99	5.49549	117	68.5	0
16002	1	37	36	0	20.6142	73.5	0	0	1	2101	24	25	54.1	1	30	44	1.13784	183	4.73238	73	0.82417	5.4	35.522	1	1	99	5.49549	118	68	0
3847	1	41	329	0	20.0066	73.5	0	0	1	1736	16	13	54.6	0	17	64.3	1.6628	173	4.47378	18	0.20322	5	31.15	4	1	99	5.49549	118.5	72	0
6252	1	45	1	0	21.034	73.5	0	0	1	763	26	16	65.6	0	14	55.9	1.44557	201	5.19786	70	0.7903	5.2	33.336	1	1	99	5.49549	103.5	67	0
6143	1	37	0	0	20.9813	73.5	0	0	1	3280	19	12	59.5	0	20	40.1	1.03699	182	4.70652	110	1.2419	5.6	37.708	1	2	98	5.43998	130	86	1
12973	1	48	0	0	20.6885	73.5	0	0	1	2646	17	18	58.6	0	14	32.2	0.832692	146	3.77556	108	1.21932	5.2	33.336	1	3	97	5.38447	102	55	0
14522	1	44	0	0	21.2044	73.5	0	0	1	2523	21	18	71.4	1	16	55.8	1.44299	252	6.51672	81	0.91449	5.7	38.801	1	3	97	5.38447	102.5	73	0
17031	1	31	44	0	20.6087	73.5	0	0	1	1836	13	17	59	0	14	46	1.18956	198	5.12028	63	0.71127	5.2	33.336	1	3	97	5.38447	107	60	0
952	1	48	329	0	21.5186	73.5	0	0	1	4391	33	28	65	0	60	54.4	1.40678	154	3.98244	65	0.73385	4.9	30.057	4	1	96	5.32896	130.5	84	0
8629	1	41	308	0	18.355	73.5	0	0	1	4389	17	23	60	0	25	64.4	1.66538	177	4.57722	66	0.74514	5	31.15	4	2	96	5.32896	109.5	72.5	0
10746	1	35	12	0	20.7554	73.5	0	0	1	3619	14	14	64	0	14	39.1	1.01113	184	4.75824	154	1.73866	4.432	24.9418	1	1	96	5.32896	136.5	81	0
13251	1	41	1	0	20.7493	73.5	0	0	1	2928	23	17	64.2	0	14	51.6	1.33438	194	5.01684	82	0.92578	5.2	33.336	1	3	96	5.32896	114.5	66.5	0
16538	1	35	252	0	20.7517	73.5	0	0	1	1841	9	16	58.5	0	27	54	1.39644	181	4.68066	82	0.92578	4.8	28.964	3	3	96	5.32896	115	68.5	0
20418	1	32	126	0	21.8038	73.5	0	0	1	350	14	14	60.3	1	46	51	1.31886	188	4.86168	73	0.82417	5.2	33.336	2	3	96	5.32896	115	70.5	0
10698	1	35	1	0	20.2607	73.5	0	0	1	3719	13	12	64.7	0	9	51	1.31886	171	4.42206	55	0.62095	4.942	30.5161	1	1	95	5.27345	100	67.5	0
7464	1	37	126	0	20.0065	73.5	0	0	1	3612	14	16	61.2	0	12	52.9	1.36799	148	3.82728	46	0.51934	4.8	28.964	2	1	95	5.27345	100.5	57	0
17846	1	40	36	0	20.6394	73.5	0	0	1	1540	11	15	58.6	0	16	72	1.86192	182	4.70652	43	0.48547	5.2	33.336	1	2	95	5.27345	119	64.5	0
16957	1	36	84	0	21.4972	73.5	0	0	1	1085	25	20	62.2	0	18	48	1.24128	241	6.23226	80	0.9032	5.1	32.243	2	3	95	5.27345	118.5	77	0
10924	1	37	1	0	21.8675	73.5	0	0	1	3780	16	14	62.9	0	13	37.3	0.964578	176	4.55136	45	0.50805	4.534	26.0566	1	3	94	5.21794	121	73	0
8044	1	45	55	0	21.7256	73.5	0	0	1	1441	25	23	63.9	0	23	63.5	1.64211	181	4.68066	62	0.69998	4.6	26.778	1	1	94	5.21794	101	61	0
6343	1	55	0	0	21.5561	73.5	0	0	1	4071	17	20	58.9	0	13	42.8	1.10681	206	5.32716	116	1.30964	5	31.15	1	1	93	5.16243	136.5	95	0
5132	1	41	22	0	23.2434	73.5	0	0	1	3809	16	21	61	0	11	67.2	1.73779	168	4.34448	31	0.34999	5.35	34.9755	1	1	93	5.16243	95.5	58.5	0
15077	1	34	220	0	22.6353	73.5	0	0	1	2590	26	20	58.6	1	37	51.8	1.33955	245	6.3357	82	0.92578	5.4	35.522	3	2	93	5.16243	116.5	76.5	0
12412	1	54	0	0	21.9361	73.5	0	0	1	1079	36	29	62.8	1	15	50.6	1.30852	230	5.9478	93	1.04997	5.2	33.336	1	1	93	5.16243	119	74	0
6327	1	52	110	0	21.3726	73.5	0	0	1	364	27	29	54.1	0	44	42	1.08612	209	5.40474	42	0.47418	6.2	44.266	2	2	93	5.16243	127.5	81	1
5110	1	50	1	0	20.2004	73.5	0	0	1	4364	13	15	56	0	9	54.4	1.40678	204	5.27544	87	0.98223	4.9	30.057	1	3	92	5.10692	112.5	69	0
10102	1	32	126	0	21.4087	73.5	0	0	1	4133	25	22	64	0	24	41.8	1.08095	150	3.879	60	0.6774	4.9	30.057	2	2	92	5.10692	114.5	67.5	0
16211	1	29	1	0	20.0227	73.5	0	0	1	2254	18	21	62.8	1	17	81	2.09466	210	5.4306	73	0.82417	5.1	32.243	1	3	92	5.10692	111	66.5	0
8730	1	44	285	0	19.2901	73.5	0	0	1	1946	19	16	52.9	0	10	37.6	0.972336	203	5.24958	143	1.61447	4.9	30.057	4	3	92	5.10692	96	61.5	0
1529	1	45	90	0	20.9129	73.5	0	0	1	4044	20	18	59.8	0	22	42.2	1.09129	171	4.42206	30	0.3387	4.9	30.057	2	3	91	5.05141	92.5	63	0
5920	1	39	66	0	20.6388	73.5	0	0	1	1499	15	17	61.2	0	13	74	1.91364	190	4.9134	45	0.50805	4.942	30.5161	1	1	91	5.05141	103.5	67	0
14276	1	38	18	0	22.0153	73.5	0	0	1	2925	20	17	63.4	0	23	45.6	1.17922	181	4.68066	56	0.63224	5	31.15	1	1	90	4.9959	119.5	74	0
10182	1	36	1	0	20.1275	73.5	0	0	1	1494	8	14	58.1	0	10	45.5	1.17663	152	3.93072	43	0.48547	4.8	28.964	1	1	90	4.9959	113	73	0
6225	1	57	0	0	18.9549	73.5	0	0	1	1467	25	17	52.8	0	11	44.3	1.1456	198	5.12028	152	1.71608	5	31.15	1	3	90	4.9959	111	68.5	0
17588	1	40	1	0	21.5319	73.5	0	0	1	1463	22	19	63.7	0	14	42	1.08612	232	5.99952	108	1.21932	4.9	30.057	1	3	90	4.9959	112.5	69.5	0
13638	1	65	0	0	20.7914	73.5	0	0	1	760	13	19	57.5	1	15	53.1	1.37317	230	5.9478	71	0.80159	5.9	40.987	1	3	90	4.9959	115	79	0
15196	1	63	171	0	21.3974	73.5	0	0	1	460	17	26	57.2	1	18	91.3	2.36102	232	5.99952	97	1.09513	5.6	37.708	3	3	90	4.9959	148	91	0
2833	1	60	0	0	20.8809	73.5	0	0	1	399	12	14	49.2	0	10	37.2	0.961992	201	5.19786	86	0.97094	5.2	33.336	1	1	90	4.9959	114.5	66	0
13276	1	35	245	0	20.0361	73.5	0	0	1	354	10	18	57.7	0	22	79.9	2.06621	246	6.36156	57	0.64353	4.9	30.057	3	2	90	4.9959	113.5	66	0
11585	1	36	1	0	21.0713	73.5	0	0	1	3545	25	25	64.9	0	11	49.6	1.28266	175	4.5255	59	0.66611	4.942	30.5161	1	1	89	4.94039	115	73.5	0
9484	1	30	84	0	21.4881	73.5	0	0	1	3348	20	17	60	0	20	58.6	1.5154	174	4.49964	70	0.7903	4.8	28.964	2	3	89	4.94039	97.5	56	0
6004	1	45	1	0	21.3027	73.5	0	0	1	3304	27	24	62	0	17	39	1.00854	190	4.9134	92	1.03868	5.6	37.708	1	1	89	4.94039	124	78	0
14689	1	34	0	0	18.1105	73.5	0	0	1	2561	21	16	55.4	0	22	47.2	1.22059	186	4.80996	84	0.94836	5.2	33.336	1	3	89	4.94039	114.5	75.5	0
4433	1	33	154	0	19.3831	73.5	0	0	1	3680	23	18	61	0	20	31.5	0.81459	155	4.0083	57	0.64353	5.044	31.6309	3	1	88	4.88488	114	72.5	0
13256	1	37	90	0	19.8699	73.5	0	0	1	2982	9	12	59.4	0	20	60.6	1.56712	205	5.3013	46	0.51934	5	31.15	2	3	88	4.88488	109	77	0
16669	1	36	12	0	22.081	73.5	0	0	1	2123	13	18	60.7	1	12	48	1.24128	157	4.06002	16	0.18064	5	31.15	1	2	88	4.88488	104	68.5	0
3667	1	33	1	0	18.8912	73.5	0	0	1	2403	15	14	53.7	0	18	52.1	1.34731	142	3.67212	83	0.93707	4.9	30.057	1	3	87	4.82937	90	57.5	0
14453	1	31	0	0	21.9959	73.5	0	0	1	1820	21	18	65.3	0	20	52	1.34472	232	5.99952	126	1.42254	4.9	30.057	1	1	87	4.82937	117.5	76.5	0
9699	1	33	0	0	18.58	73.5	0	0	1	1125	17	12	60.4	0	10	54.1	1.39903	177	4.57722	42	0.47418	4.6	26.778	1	2	87	4.82937	99	59	0
13383	1	51	154	0	18.5437	73.5	0	0	1	847	15	21	52.9	0	16	81.1	2.09725	198	5.12028	38	0.42902	4.9	30.057	3	3	87	4.82937	113	69	0
13313	1	36	84	0	20.0056	73.5	0	0	1	361	12	16	64.1	0	10	41.5	1.07319	141	3.64626	34	0.38386	5.5	36.615	2	3	87	4.82937	113.5	71	0
10699	1	40	66	0	19.5999	73.5	0	0	1	3313	18	20	59	0	10	55.7	1.4404	178	4.60308	34	0.38386	4.432	24.9418	1	1	85	4.71835	108	70.5	0
4432	1	34	170	0	19.1842	73.5	0	0	1	2920	20	15	55.9	0	24	57.4	1.48436	223	5.76678	63	0.71127	4.6	26.778	3	2	85	4.71835	101.5	58.5	0
1086	1	64	1	0	18.9821	73.5	0	0	1	3571	22	21	58	0	19	63.7	1.64728	189	4.88754	47	0.53063	4.6	26.778	1	3	83	4.60733	116	72.5	0
17636	1	36	0	0	21.9295	73.5	0	0	1	1701	18	21	63.6	1	8	56	1.44816	153	3.95658	29	0.32741	5.2	33.336	1	3	81	4.49631	128.5	77	0
4125	1	42	84	0	21.4286	73.5	0	0	1	3067	14	17	65.7	0	24	68.4	1.76882	214	5.53404	99	1.11771	5.146	32.7458	2	2	77	4.27427	113	74	0
5741	1	50	245	0	20.204	73.5	0	0	1	3963	22	27	57.5	1	16	44.9	1.16111	194	5.01684	164	1.85156	5.1	32.243	3	3	76	4.21876	110.5	65	0
9387	1	37	132	0	20.7061	73.6	0	0	1	4060	31	30	59.7	1	12	61.4	1.5878	205	5.3013	55	0.62095	5.2	33.336	2	1	104	5.77304	131	74.5	0
8578	1	36	54	0	20.1149	73.6	0	0	1	4383	16	11	60.9	0	12	51.8	1.33955	171	4.42206	70	0.7903	4.9	30.057	1	1	100	5.551	100.5	64.5	0
8583	1	37	0	0	20.5607	73.6	0	0	1	1806	25	13	55.3	0	11	43	1.11198	164	4.24104	46	0.51934	4.8	28.964	1	3	97	5.38447	117	71.5	0
2518	1	51	0	0	20.1695	73.6	0	0	1	3731	18	13	59.6	0	9	36.4	0.941304	181	4.68066	106	1.19674	5.1	32.243	1	1	96	5.32896	125	78	0
3077	1	48	66	0	19.4826	73.6	0	0	1	4498	13	16	54.4	0	15	56.1	1.45075	213	5.50818	112	1.26448	5.4	35.522	1	3	95	5.27345	125	77	0
4938	1	45	12	0	19.4133	73.6	0	0	1	2174	21	20	56.7	0	21	58.4	1.51022	209	5.40474	54	0.60966	4.9	30.057	1	3	93	5.16243	95.5	54.5	0
5066	1	53	84	0	19.157	73.6	0	0	1	2172	16	17	57.8	0	14	53.4	1.38092	200	5.172	72	0.81288	4.8	28.964	2	1	93	5.16243	114.5	71.5	0
6185	1	47	1	0	22.2061	73.6	0	0	1	4384	21	13	62.6	0	10	53.8	1.39127	175	4.5255	85	0.95965	4.7	27.871	1	3	90	4.9959	102.5	65.5	0
4592	1	47	154	0	20.9883	73.6	0	0	1	4369	23	17	61.3	0	16	39.2	1.01371	209	5.40474	144	1.62576	4.8	28.964	3	1	90	4.9959	119.5	76	0
1602	1	44	62	0	17.877	73.6	0	0	1	4381	9	10	57.6	0	15	64.5	1.66797	168	4.34448	48	0.54192	5.2	33.336	1	3	87	4.82937	132	87.5	0
1132	1	41	126	0	21.504	73.6	0	0	1	4390	15	18	58.9	0	12	61.4	1.5878	180	4.6548	42	0.47418	4.6	26.778	2	2	83	4.60733	100	67	0
8671	1	43	0	0	20.9248	73.6	0	0	1	355	14	15	55.8	0	17	48.8	1.26197	231	5.97366	278	3.13862	4.9	30.057	1	1	81	4.49631	107	63.5	0
8229	1	36	154	0	20.3004	73.7	0	0	1	3643	30	17	54.8	0	49	48.2	1.24645	259	6.69774	84	0.94836	4.9	30.057	3	3	105	5.82855	127	81	0
2782	1	36	8.4	0	23.8095	73.7	0	0	1	1796	17	22	67.2	0	18	60.1	1.55419	161	4.16346	46	0.51934	5.146	32.7458	1	1	105	5.82855	120	72.5	0
2354	1	43	0	0	20.9026	73.7	0	0	1	4378	22	13	59.7	0	23	26.1	0.674946	202	5.22372	260	2.9354	4.9	30.057	1	3	92	5.10692	114	56	0
7286	1	48	0	0	19.7663	73.7	0	0	1	3985	24	16	51.3	0	12	70.4	1.82054	256	6.62016	53	0.59837	5.1	32.243	1	3	91	5.05141	101	62	0
10392	1	45	308	0	21.6256	73.7	0	0	1	3174	23	22	61.4	1	25	77.9	2.01449	195	5.0427	45	0.50805	5.1	32.243	4	1	86	4.77386	156.5	104.5	0
407	1	56	0	0	18.9347	73.7	0	0	1	341	15	16	51.3	0	26	59.7	1.54384	215	5.5599	87	0.98223	5.1	32.243	1	1	85	4.71835	107	69.5	0
8022	1	60	165	0	21.7842	73.8	0	0	1	1476	20	21	57.1	0	27	62.2	1.60849	213	5.50818	250	2.8225	6.1	43.173	3	3	107	5.93957	116.5	72	1
214	1	52	60	0	21.5872	73.8	0	0	1	278	19	27	52.4	1	20	47.7	1.23352	190	4.9134	60	0.6774	5.6	37.708	1	2	106	5.88406	113.5	72	0
5714	1	53	154	0	22.006	73.8	0	0	1	2501	17	15	56.9	0	31	58.9	1.52315	196	5.06856	56	0.63224	4.8	28.964	3	2	102	5.66202	146.5	90.5	0
7248	1	39	0	0	19.7063	73.8	0	0	1	3646	18	17	59.8	0	10	38.2	0.987852	169	4.37034	57	0.64353	5.2	33.336	1	1	101	5.60651	101	58.5	0
9829	1	52	81.3	0	18.1684	73.8	0	0	1	2563	12	17	57.5	0	14	34.5	0.89217	168	4.34448	69	0.77901	5	31.15	2	3	101	5.60651	112.5	72.5	0
8232	1	40	126	0	20.9828	73.8	0	0	1	4008	21	30	60	0	13	52.1	1.34731	223	5.76678	105	1.18545	4.6	26.778	2	3	97	5.38447	116	76.5	0
8149	1	58	201.9	0	22.3357	73.8	0	0	1	4674	18	16	61.4	0	21	40.1	1.03699	191	4.93926	72	0.81288	5.4	35.522	3	3	95	5.27345	113	69.5	0
1866	1	42	1	0	20.6808	73.8	0	0	1	4477	30	22	58.3	0	28	46.7	1.20766	210	5.4306	96	1.08384	4.8	28.964	1	2	95	5.27345	168.5	85.5	0
1192	1	41	126	0	20.6992	73.8	0	0	1	4358	11	12	58.7	0	11	54.7	1.41454	183	4.73238	64	0.72256	5.1	32.243	2	1	95	5.27345	109.5	69.5	0
7749	1	55	84	0	19.5616	73.8	0	0	1	3416	13	12	56.4	1	16	59.1	1.52833	264	6.82704	121	1.36609	4.8	28.964	2	3	92	5.10692	102	68	0
12060	1	36	154	0	20.0003	73.8	0	0	1	3425	15	14	59.1	0	18	63	1.62918	168	4.34448	65	0.73385	5	31.15	3	3	90	4.9959	118.5	72.5	0
6895	1	57	154	0	19.0796	73.8	0	0	1	739	18	16	54.3	0	15	60.7	1.5697	169	4.37034	21	0.23709	4.3	23.499	3	2	89	4.94039	91.5	61.5	0
258	1	42	0	0	19.5552	73.8	0	0	1	4209	15	8	67	0	9	62.2	1.60849	183	4.73238	66	0.74514	4.9	30.057	1	2	87	4.82937	115	66	0
7059	1	40	12	0	21.4203	73.8	0	0	1	1843	19	22	65.3	0	13	47.9	1.23869	179	4.62894	65	0.73385	5	31.15	1	3	82	4.55182	94.5	62.5	0
7899	1	41	342	0	21.8442	73.8	0	0	1	4029	17	19	65	1	19	61.9	1.60073	173	4.47378	34	0.38386	4.6	26.778	4	2	79	4.38529	133	81.5	0
18443	1	35	90	0	21.2724	74	0	0	1	1125	22	19	60.9	0	25	91	2.35326	230	5.9478	37	0.41773	5.6	37.708	2	3	109	6.05059	115	60.5	0
2035	1	45	2.8	0	22.6858	74	0	0	1	1833	12	16	60.2	0	19	62.3	1.61108	176	4.55136	64	0.72256	5.1	32.243	1	3	107	5.93957	121.5	85	0
19499	1	38	0	0	21.1252	74	0	0	1	1055	18	13	61.7	0	16	48	1.24128	237	6.12882	219	2.47251	5.2	33.336	1	1	107	5.93957	111.5	63.5	0
19889	1	31	18	0	20.8635	74	0	0	1	717	10	8	68.2	1	14	62	1.60332	149	3.85314	51	0.57579	5.2	33.336	1	1	107	5.93957	112.5	57.5	0
1544	1	40	66	0	21.1751	74	0	0	1	4391	14	12	73.1	0	32	49.8	1.28783	153	3.95658	80	0.9032	5.1	32.243	1	1	106	5.88406	109	69.5	0
8166	1	57	154	0	19.564	74	0	0	1	3843	20	20	59.3	0	29	45	1.1637	209	5.40474	130	1.4677	5.1	32.243	3	3	106	5.88406	106	66	0
18403	1	51	18	0	22.0758	74	0	0	1	1455	17	14	63.2	1	25	56	1.44816	246	6.36156	169	1.90801	5.5	36.615	1	1	106	5.88406	117	76	0
18052	1	51	110	0	22.4547	74	0	0	1	1376	15	13	62.1	0	20	89	2.30154	272	7.03392	50	0.5645	5.2	33.336	2	2	106	5.88406	95	58.5	0
9448	1	49	154	0	20.2261	74	0	0	1	1259	19	16	54.4	0	48	65.1	1.68349	246	6.36156	75	0.84675	5.1	32.243	3	3	106	5.88406	119	80	0
18858	1	49	1	0	19.526	74	0	0	1	782	16	14	57.9	0	15	52	1.34472	162	4.18932	77	0.86933	5.3	34.429	1	2	105	5.82855	119.5	74.5	0
1736	1	61	126	0	19.8638	74	0	0	1	2708	20	18	61.6	1	15	37.1	0.959406	175	4.5255	58	0.65482	5	31.15	2	2	104	5.77304	137.5	83	0
1716	1	53	90	0	21.4141	74	0	0	1	2193	12	20	58.3	0	15	67	1.73262	180	4.6548	20	0.2258	5.2	33.336	2	1	104	5.77304	111.5	72	0
14485	1	37	154	0	21.1667	74	0	0	1	1115	26	25	56.1	0	70	80.2	2.07397	223	5.76678	118	1.33222	5.2	33.336	3	3	104	5.77304	143	99.5	0
18747	1	40	1	0	21.2656	74	0	0	1	766	17	8	67	0	10	49	1.26714	185	4.7841	75	0.84675	5.4	35.522	1	2	103	5.71753	121	77.5	0
20507	1	34	12	0	20.5759	74	0	0	1	364	11	12	54.4	0	16	63	1.62918	189	4.88754	74	0.83546	5.5	36.615	1	1	103	5.71753	99.5	59.5	0
1828	1	38	0	0	23.626	74	0	0	1	4399	13	17	75.7	0	12	63.9	1.65245	200	5.172	53	0.59837	4.8	28.964	1	1	102	5.66202	125	83.5	0
17923	1	55	252	0	19.983	74	0	0	1	1531	22	20	56.4	0	31	101	2.61186	184	4.75824	98	1.10642	5.2	33.336	3	3	102	5.66202	142	91	0
19815	1	27	108	0	21.9334	74	0	0	1	741	9	14	62.2	0	12	62	1.60332	183	4.73238	71	0.80159	5.2	33.336	2	1	102	5.66202	122	73	0
20356	1	50	44	0	19.8218	74	0	0	1	367	14	16	61.4	0	16	48	1.24128	201	5.19786	87	0.98223	5.7	38.801	1	3	102	5.66202	102	58.5	0
7229	1	36	110	0	21.7837	74	0	0	1	4396	24	21	63.4	0	23	48.3	1.24904	193	4.99098	113	1.27577	5.1	32.243	2	1	101	5.60651	109.5	69	0
17431	1	44	36	0	20.4502	74	0	0	1	1426	23	21	60.5	0	16	74	1.91364	210	5.4306	90	1.0161	5.1	32.243	1	2	101	5.60651	105	69	0
19092	1	39	126	0	18.5651	74	0	0	1	1097	30	15	57.9	0	34	36	0.93096	141	3.64626	89	1.00481	5.2	33.336	2	3	101	5.60651	122.5	79	0
18500	1	35	1	0	20.4674	74	0	0	1	1085	25	19	56.4	0	15	69	1.78434	219	5.66334	100	1.129	5.1	32.243	1	1	101	5.60651	110.5	70	0
20690	1	50	22	0	19.6232	74	0	0	1	402	53	26	61.2	1	52	65	1.6809	196	5.06856	59	0.66611	5.5	36.615	1	1	101	5.60651	113	64	0
19842	1	54	110	0	19.7003	74	0	0	1	391	22	25	56	0	51	75	1.9395	165	4.2669	93	1.04997	5.6	37.708	2	1	101	5.60651	115.5	71	0
20288	1	35	1	0	21.0957	74	0	0	1	350	12	7	62.7	0	15	43	1.11198	190	4.9134	65	0.73385	5.4	35.522	1	2	101	5.60651	103	59	0
523	1	44	12	0	19.7691	74	0	0	1	4207	12	14	57.2	0	17	53	1.37058	154	3.98244	38	0.42902	5.2	33.336	1	2	100	5.551	98	63	0
18945	1	27	0	0	22.2834	74	0	0	1	1116	10	10	71	1	11	82	2.12052	187	4.83582	58	0.65482	5.3	34.429	1	1	100	5.551	126.5	82	0
18841	1	40	252	0	21.6028	74	0	0	1	1101	23	21	62.8	0	15	59	1.52574	163	4.21518	43	0.48547	5.2	33.336	3	2	100	5.551	106.5	63	0
19665	1	38	0	0	21.0131	74	0	0	1	819	35	25	63.4	0	28	74	1.91364	216	5.58576	43	0.48547	5.3	34.429	1	1	100	5.551	119	70	0
19979	1	29	90	0	22.2936	74	0	0	1	777	22	19	65.8	1	17	65	1.6809	171	4.42206	54	0.60966	5.4	35.522	2	2	100	5.551	112	62.5	0
18848	1	58	0	0	20.6914	74	0	0	1	697	21	15	61	0	18	50	1.293	179	4.62894	128	1.44512	5.2	33.336	1	2	100	5.551	125	74.5	0
5798	1	52	12	0	21.721	74	0	0	1	2570	16	18	62.7	1	15	74.7	1.93174	201	5.19786	29	0.32741	5.8	39.894	1	2	99	5.49549	128	86	0
14647	1	30	54	0	22.1496	74	0	0	1	1998	36	28	70.1	0	113	51.2	1.32403	211	5.45646	107	1.20803	5.4	35.522	1	3	99	5.49549	114	74	0
13709	1	39	36	0	21.8037	74	0	0	1	1881	30	17	61.1	0	34	52.7	1.36282	143	3.69798	65	0.73385	4.8	28.964	1	3	99	5.49549	100.5	66	0
18911	1	35	0	0	21.0209	74	0	0	1	1208	31	20	56.4	0	19	59	1.52574	204	5.27544	84	0.94836	5.5	36.615	1	2	99	5.49549	123.5	65	0
19016	1	55	168	0	23.8028	74	0	0	1	1089	16	15	70.5	1	28	78	2.01708	241	6.23226	49	0.55321	5.1	32.243	3	2	99	5.49549	132.5	89	0
5250	1	62	18	0	20.074	74	0	0	1	729	16	14	53.4	0	23	51.5	1.33179	211	5.45646	94	1.06126	5.7	38.801	1	3	99	5.49549	108	71	0
20477	1	35	0	0	20.8839	74	0	0	1	340	14	11	60	0	13	31	0.80166	223	5.76678	281	3.17249	5.3	34.429	1	3	99	5.49549	107.5	70	0
20572	1	35	252	0	19.8303	74	0	0	1	326	16	16	52.3	0	19	72	1.86192	188	4.86168	85	0.95965	4.9	30.057	3	2	99	5.49549	107.5	72	0
8365	1	35	1	0	20.3002	74	0	0	1	4396	15	13	57.5	0	20	62	1.60332	221	5.71506	60	0.6774	5.4	35.522	1	2	98	5.43998	98.5	64.5	0
10458	1	41	18	0	22.6751	74	0	0	1	3917	21	15	65.3	0	37	39.1	1.01113	172	4.44792	103	1.16287	5.4	35.522	1	3	98	5.43998	129.5	79.5	0
1693	1	60	308	0	21.583	74	0	0	1	3474	22	33	53.2	0	47	81.8	2.11535	167	4.31862	42	0.47418	4.9	30.057	4	3	98	5.43998	125	75.5	0
11947	1	40	66	0	22.4186	74	0	0	1	3402	12	17	68.5	0	15	71	1.83606	189	4.88754	45	0.50805	5.6	37.708	1	2	98	5.43998	118.5	66.5	0
11635	1	48	84	0	21.1551	74	0	0	1	3280	13	17	54.7	0	24	46.8	1.21025	155	4.0083	46	0.51934	5.2	33.336	2	3	98	5.43998	131	83.5	0
2096	1	44	4.2	0	19.9423	74	0	0	1	2146	11	14	60.1	0	16	42.4	1.09646	181	4.68066	34	0.38386	5.4	35.522	1	3	98	5.43998	110.5	72	0
6725	1	57	122.5	0	23.8891	74	0	0	1	985	25	19	62	1	32	41.4	1.0706	184	4.75824	71	0.80159	5.2	33.336	2	3	98	5.43998	110.5	65	0
19486	1	36	4.08333	0	20.496	74	0	0	1	744	14	9	63.2	0	16	36	0.93096	150	3.879	45	0.50805	5.3	34.429	1	3	98	5.43998	112.5	58	0
6607	1	52	84	0	21.0254	74	0	0	1	709	13	14	54.5	1	26	49.8	1.28783	184	4.75824	98	1.10642	4.7	27.871	2	3	98	5.43998	108	70.5	0
18714	1	31	36	0	20.2258	74	0	0	1	393	27	16	61.8	0	28	82	2.12052	206	5.32716	29	0.32741	5.8	39.894	1	2	98	5.43998	112.5	62.5	0
1978	1	47	350	0	20.3236	74	0	0	1	367	18	23	63.6	0	37	49	1.26714	194	5.01684	145	1.63705	5.3	34.429	4	3	98	5.43998	133	86	0
4297	1	44	36	0	20.8776	74	0	0	1	4347	18	12	66	0	12	43	1.11198	177	4.57722	65	0.73385	4.7	27.871	1	1	97	5.38447	122	76.5	0
6247	1	36	154	0	20.553	74	0	0	1	4262	17	13	61.3	0	13	42.7	1.10422	170	4.3962	67	0.75643	4.9	30.057	3	3	97	5.38447	111	66.5	0
12438	1	34	22.02	0	22.2419	74	0	0	1	2933	61	41	63	0	19	57.7	1.49212	292	7.55112	253	2.85637	5.6	37.708	1	3	97	5.38447	117.5	71	0
15365	1	59	52.5	0	21.1632	74	0	0	1	2192	35	35	64	1	48	45.9	1.18697	179	4.62894	103	1.16287	5.5	36.615	1	1	97	5.38447	99.5	67	0
20025	1	40	12	0	21.2703	74	0	0	1	844	6	15	68	0	13	58	1.49988	196	5.06856	66	0.74514	5	31.15	1	1	97	5.38447	126.5	73	0
19705	1	39	1	0	18.8829	74	0	0	1	714	18	12	60.3	0	21	56	1.44816	107	2.76702	18	0.20322	5.7	38.801	1	2	97	5.38447	111	57	0
2300	1	58	84	0	21.2039	74	0	0	1	370	11	11	58.5	0	11	55.1	1.42489	187	4.83582	50	0.5645	4.7	27.871	2	3	97	5.38447	109	70	0
20820	1	44	1	0	18.9783	74	0	0	1	331	17	11	55.3	0	17	65	1.6809	207	5.35302	81	0.91449	5.3	34.429	1	3	97	5.38447	105.5	64	0
20762	1	52	126	0	21.426	74	0	0	1	315	11	14	64.2	0	19	57	1.47402	196	5.06856	50	0.5645	5.3	34.429	2	3	97	5.38447	102	47.5	0
10048	1	52	1	0	19.4805	74	0	0	1	303	22	22	56.1	1	14	40.4	1.04474	184	4.75824	60	0.6774	5.5	36.615	1	1	97	5.38447	135.5	91	0
5651	1	51	84	0	21.073	74	0	0	1	292	29	25	58.7	0	27	62	1.60332	234	6.05124	59	0.66611	5.2	33.336	2	3	97	5.38447	111.5	73.5	0
8867	1	36	90	0	21.6174	74	0	0	1	3999	28	20	64.4	1	15	60.7	1.5697	195	5.0427	50	0.5645	4.7	27.871	2	1	96	5.32896	125.5	76	0
4766	1	64	1	0	21.1625	74	0	0	1	3838	21	24	66.3	1	10	45.3	1.17146	169	4.37034	75	0.84675	5.5	36.615	1	2	96	5.32896	121	77	0
3976	1	52	231	0	19.3658	74	0	0	1	2267	13	18	53.3	0	20	49.2	1.27231	134	3.46524	43	0.48547	5	31.15	3	3	96	5.32896	104.5	62.5	0
17428	1	38	5.13333	0	19.8407	74	0	0	1	1836	18	17	56.6	0	20	68	1.75848	169	4.37034	37	0.41773	5.4	35.522	1	3	96	5.32896	95.5	58	0
16661	1	34	25.6667	0	21.8943	74	0	0	1	1816	15	19	63.2	0	16	53	1.37058	188	4.86168	55	0.62095	4.9	30.057	1	3	96	5.32896	128.5	77	0
18424	1	35	12.6	0	20.4125	74	0	0	1	778	16	12	58.3	0	14	52	1.34472	157	4.06002	59	0.66611	5.1	32.243	1	1	96	5.32896	120.5	64.5	0
20439	1	30	18	0	20.5893	74	0	0	1	630	12	14	68.5	0	7	42	1.08612	184	4.75824	64	0.72256	5.4	35.522	1	1	96	5.32896	114.5	65	0
20099	1	35	0	0	21.4319	74	0	0	1	597	10	10	67.6	1	12	62	1.60332	159	4.11174	47	0.53063	5.1	32.243	1	2	96	5.32896	119	67.5	0
20580	1	30	210	0	22.1676	74	0	0	1	357	18	12	65.2	0	27	63	1.62918	134	3.46524	26	0.29354	5.1	32.243	3	2	96	5.32896	131	76	0
18028	1	58	54	0	21.3085	74	0	0	1	347	7	9	62.6	0	11	66	1.70676	182	4.70652	72	0.81288	5.2	33.336	1	3	96	5.32896	135	95.5	0
20675	1	39	54	0	22.7989	74	0	0	1	320	10	8	60.5	0	13	49	1.26714	159	4.11174	61	0.68869	5.2	33.336	1	1	96	5.32896	116.5	73	0
3498	1	40	154	0	20.6061	74	0	0	1	4010	11	14	56.1	1	8	37.1	0.959406	195	5.0427	81	0.91449	4.9	30.057	3	3	95	5.27345	109.5	66.5	0
1014	1	54	1	0	20.0059	74	0	0	1	3986	12	12	61.9	0	13	60.1	1.55419	183	4.73238	66	0.74514	5.2	33.336	1	3	95	5.27345	110	73.5	0
11738	1	43	246.5	0	20.3335	74	0	0	1	1435	11	17	53.1	1	23	65.2	1.68607	189	4.88754	80	0.9032	4.9	30.057	3	2	95	5.27345	111	74	0
7869	1	35	0	0	22.2743	74	0	0	1	1110	38	14	64.6	0	16	62	1.60332	158	4.08588	35	0.39515	5	31.15	1	3	95	5.27345	111	59	0
303	1	43	308	0	18.032	74	0	0	1	710	13	15	63.8	0	18	97.6	2.52394	199	5.14614	29	0.32741	5.2	33.336	4	3	95	5.27345	102.5	61.5	0
15905	1	36	18	0	21.7433	74	0	0	1	706	12	20	64.7	0	16	58	1.49988	163	4.21518	30	0.3387	5.1	32.243	1	2	95	5.27345	93.5	64	0
20061	1	56	1	0	19.0366	74	0	0	1	677	8	14	58.1	0	19	64	1.65504	234	6.05124	94	1.06126	5.2	33.336	1	3	95	5.27345	95.5	52	0
20877	1	33	4.2	0	20.0861	74	0	0	1	357	25	16	57.3	0	19	61	1.57746	185	4.7841	105	1.18545	5.1	32.243	1	2	95	5.27345	101	61.5	0
20697	1	59	99	0	20.2347	74	0	0	1	282	10	12	64.4	1	21	72	1.86192	214	5.53404	44	0.49676	5.2	33.336	2	1	95	5.27345	100.5	64.5	0
14040	1	41	22	0	21.1524	74	0	0	1	280	17	19	63.6	0	15	58.6	1.5154	183	4.73238	113	1.27577	5.1	32.243	1	2	95	5.27345	104.5	65	0
17058	1	43	175	0	18.992	74	0	0	1	276	34	31	54.5	1	26	48	1.24128	214	5.53404	146	1.64834	4.8	28.964	3	2	95	5.27345	108.5	72	0
13517	1	37	1	0	23.1994	74	0	0	1	2945	17	20	65.4	0	21	36.9	0.954234	217	5.61162	82	0.92578	5.4	35.522	1	3	94	5.21794	114	69	0
14037	1	40	1	0	20.5457	74	0	0	1	2856	11	13	60.5	0	16	53.8	1.39127	200	5.172	64	0.72256	5.5	36.615	1	3	94	5.21794	94	55.5	0
13820	1	33	1	0	21.9628	74	0	0	1	2842	20	16	69.9	1	13	61.3	1.58522	155	4.0083	22	0.24838	5.6	37.708	1	1	94	5.21794	112	70	0
16257	1	34	132	0	20.7639	74	0	0	1	2248	22	24	61	1	14	50	1.293	144	3.72384	30	0.3387	5.4	35.522	2	1	94	5.21794	105.5	67.5	0
16569	1	36	12.3667	0	20.1149	74	0	0	1	1448	18	20	60.9	1	8	45	1.1637	165	4.2669	80	0.9032	4.9	30.057	1	2	94	5.21794	123.5	80	0
15301	1	38	126	0	21.1123	74	0	0	1	1373	25	24	57.2	0	15	51.6	1.33438	186	4.80996	47	0.53063	5.4	35.522	2	1	94	5.21794	106	65.5	0
19181	1	58	22	0	21.7091	74	0	0	1	1094	11	14	65.5	0	13	62	1.60332	168	4.34448	46	0.51934	5	31.15	1	2	94	5.21794	117.5	81.5	0
19747	1	35	36	0	19.9701	74	0	0	1	736	10	14	62	0	15	45	1.1637	241	6.23226	92	1.03868	5.1	32.243	1	3	94	5.21794	91.5	57.5	0
19587	1	35	0	0	19.3304	74	0	0	1	728	8	8	62.7	0	9	49	1.26714	229	5.92194	126	1.42254	5	31.15	1	3	94	5.21794	112.5	64	0
20060	1	43	0	0	18.904	74	0	0	1	728	21	18	60.3	0	15	43	1.11198	186	4.80996	81	0.91449	5.3	34.429	1	1	94	5.21794	122.5	78	0
18968	1	32	0	0	20.1667	74	0	0	1	727	15	15	59.8	0	12	67	1.73262	180	4.6548	29	0.32741	5.3	34.429	1	1	94	5.21794	116.5	71	0
20678	1	44	66	0	20.7827	74	0	0	1	363	23	67	65.7	0	24	69	1.78434	236	6.10296	58	0.65482	5.1	32.243	1	2	94	5.21794	132.5	86	0
5870	1	38	18	0	20.4137	74	0	0	1	4406	28	13	57	0	15	50.2	1.29817	169	4.37034	50	0.5645	4.8	28.964	1	1	93	5.16243	99	58.5	0
6481	1	47	36	0	20.9212	74	0	0	1	4379	11	16	59.4	0	8	43.3	1.11974	294	7.60284	122	1.37738	5.1	32.243	1	1	93	5.16243	116	75	0
16284	1	35	0	0	20.7798	74	0	0	1	2238	25	27	54.4	0	18	43	1.11198	198	5.12028	104	1.17416	4.9	30.057	1	1	93	5.16243	119.5	75.5	0
17021	1	30	90	0	16.8594	74	0	0	1	2017	14	19	55.6	0	20	80	2.0688	214	5.53404	43	0.48547	5.5	36.615	2	1	93	5.16243	112	70	0
16255	1	35	50.1	0	22.6721	74	0	0	1	1978	17	19	62.4	0	19	47	1.21542	184	4.75824	57	0.64353	5.1	32.243	1	1	93	5.16243	101	51.5	0
16679	1	35	54	0	20.4986	74	0	0	1	1854	16	26	58.2	0	20	57	1.47402	181	4.68066	50	0.5645	5.2	33.336	1	1	93	5.16243	110	63	0
17537	1	36	1	0	21.5728	74	0	0	1	1797	18	21	66.9	1	9	84	2.17224	233	6.02538	80	0.9032	4.9	30.057	1	2	93	5.16243	118.5	61.5	0
15291	1	36	0	0	21.0868	74	0	0	1	997	25	23	64.8	0	16	51.4	1.3292	210	5.4306	89	1.00481	5	31.15	1	1	93	5.16243	102.5	66.5	0
8701	1	68	5.13333	0	19.1106	74	0	0	1	776	9	16	56.8	0	9	44	1.13784	161	4.16346	61	0.68869	5.2	33.336	1	3	93	5.16243	97	58	0
20067	1	30	12.6	0	22.7717	74	0	0	1	740	74	150	59.1	1	22	70	1.8102	189	4.88754	31	0.34999	5.2	33.336	1	1	93	5.16243	120.5	64.5	0
19662	1	29	1	0	21.3551	74	0	0	1	721	15	18	65.4	0	14	77	1.99122	169	4.37034	40	0.4516	5.1	32.243	1	1	93	5.16243	131	74.5	0
6623	1	36	84	0	22.9287	74	0	0	1	377	25	8	69.1	0	24	48.4	1.25162	192	4.96512	47	0.53063	4.8	28.964	2	1	93	5.16243	119.5	70	0
1790	1	37	0	0	22.4349	74	0	0	1	4547	20	13	69.1	0	12	51.7	1.33696	184	4.75824	60	0.6774	5.2	33.336	1	2	92	5.10692	112	69	0
2090	1	42	0	0	21.11	74	0	0	1	3992	21	25	61.8	1	65	68.4	1.76882	202	5.22372	70	0.7903	5.4	35.522	1	1	92	5.10692	104	71	0
13923	1	29	1	0	21.2364	74	0	0	1	2905	22	17	64	0	17	33.6	0.868896	139	3.59454	172	1.94188	5.2	33.336	1	3	92	5.10692	120.5	77	0
15733	1	31	350	0	19.5499	74	0	0	1	2367	18	20	62.5	1	16	63.7	1.64728	148	3.82728	23	0.25967	5.2	33.336	4	2	92	5.10692	112.5	65	0
19921	1	42	1	0	20.7127	74	0	0	1	735	14	12	65.7	0	17	70	1.8102	221	5.71506	51	0.57579	5.1	32.243	1	1	92	5.10692	108.5	71	0
15566	1	35	240	0	19.4816	74	0	0	1	721	20	28	56.7	0	28	76.9	1.98863	213	5.50818	40	0.4516	5.2	33.336	3	2	92	5.10692	125	84	0
20183	1	46	1	0	21.0493	74	0	0	1	717	4	9	62.2	0	11	56	1.44816	169	4.37034	59	0.66611	5.3	34.429	1	2	92	5.10692	120.5	76	0
20177	1	54	44	0	21.6584	74	0	0	1	306	17	16	56.7	1	14	70	1.8102	222	5.74092	63	0.71127	5.2	33.336	1	1	92	5.10692	132	87	0
5212	1	49	1	0	21.3559	74	0	0	1	4403	42	30	63.4	1	134	57.1	1.47661	203	5.24958	58	0.65482	4.8	28.964	1	1	91	5.05141	137	87.5	0
6554	1	42	84	0	20.0128	74	0	0	1	3591	13	12	60.8	0	13	48.2	1.24645	184	4.75824	39	0.44031	5	31.15	2	2	91	5.05141	111.5	73	0
3550	1	55	0	0	21.8327	74	0	0	1	2947	20	18	62.8	0	9	44.8	1.15853	192	4.96512	59	0.66611	5.2	33.336	1	3	91	5.05141	94	61	0
9374	1	52	10.2667	0	19.2553	74	0	0	1	2924	34	26	54.8	1	85	55.7	1.4404	194	5.01684	94	1.06126	4.8	28.964	1	1	91	5.05141	105	62.5	0
13293	1	43	36	0	20.7155	74	0	0	1	2898	22	16	61	0	15	56	1.44816	227	5.87022	67	0.75643	5.5	36.615	1	2	91	5.05141	123	70	0
12836	1	36	4.2	0	21.1223	74	0	0	1	1772	19	19	60.9	1	14	39	1.00854	183	4.73238	49	0.55321	5	31.15	1	3	91	5.05141	106.5	64	0
19298	1	36	1	0	21.9698	74	0	0	1	1094	14	8	57.8	0	18	47	1.21542	228	5.89608	58	0.65482	5.3	34.429	1	2	91	5.05141	118.5	46	0
19545	1	35	18	0	17.3872	74	0	0	1	736	11	15	62.9	0	11	50	1.293	157	4.06002	44	0.49676	5	31.15	1	3	91	5.05141	106	62	0
20079	1	31	36	0	19.6268	74	0	0	1	731	17	12	67.1	0	23	66	1.70676	203	5.24958	73	0.82417	5.2	33.336	1	1	91	5.05141	117.5	75.5	0
12361	1	35	0	0	22.2228	74	0	0	1	385	28	17	62.2	0	27	60	1.5516	174	4.49964	77	0.86933	5.1	32.243	1	2	91	5.05141	113	59.5	0
20777	1	47	126	0	20.5395	74	0	0	1	356	14	14	62.4	0	18	49	1.26714	165	4.2669	50	0.5645	5.3	34.429	2	3	91	5.05141	107	60.5	0
14693	1	36	12	0	21.4456	74	0	0	1	2574	23	17	60.6	1	15	40	1.0344	172	4.44792	110	1.2419	5.5	36.615	1	3	90	4.9959	99.5	59	0
7980	1	54	0	0	19.6856	74	0	0	1	1881	16	14	59.6	0	18	41.2	1.06543	261	6.74946	320	3.6128	4.5	25.685	1	1	90	4.9959	118.5	75.5	0
14804	1	41	1	0	21.2064	74	0	0	1	1785	17	15	62.3	0	13	71.8	1.85675	221	5.71506	32	0.36128	5.4	35.522	1	3	90	4.9959	120.5	76.5	0
19781	1	43	90	0	20.3618	74	0	0	1	739	16	18	58.5	0	20	58	1.49988	173	4.47378	64	0.72256	5.3	34.429	2	2	90	4.9959	113	71	0
8907	1	44	0	0	19.0392	74	0	0	1	4488	15	13	54.7	0	10	60.7	1.5697	214	5.53404	79	0.89191	5.2	33.336	1	1	89	4.94039	116	75.5	0
1966	1	33	198	0	20.6042	74	0	0	1	4396	21	21	58.5	0	14	68.9	1.78175	174	4.49964	38	0.42902	5	31.15	3	3	89	4.94039	126	78	0
1648	1	52	0	0	17.8327	74	0	0	1	4311	20	22	54.8	1	17	39.5	1.02147	203	5.24958	108	1.21932	5.5	36.615	1	1	89	4.94039	97	61.5	0
14210	1	33	18	0	21.5848	74	0	0	1	2815	16	21	65.2	1	12	43.4	1.12232	187	4.83582	75	0.84675	4.8	28.964	1	1	89	4.94039	108	71	0
16023	1	31	18	0	20.9545	74	0	0	1	2194	9	20	65.5	0	12	58	1.49988	149	3.85314	31	0.34999	4.7	27.871	1	1	89	4.94039	123.5	77	0
15590	1	35	1	0	20.9904	74	0	0	1	1824	14	16	58.4	0	13	49	1.26714	191	4.93926	122	1.37738	5.4	35.522	1	3	89	4.94039	111.5	68	0
14532	1	35	350	0	19.6629	74	0	0	1	1656	20	16	62.3	0	30	60.3	1.55936	136	3.51696	52	0.58708	4.7	27.871	4	3	89	4.94039	105	71.5	0
11454	1	36	1	0	18.6616	74	0	0	1	1113	19	19	56.5	0	8	58.7	1.51798	192	4.96512	93	1.04997	4.942	30.5161	1	1	89	4.94039	92	61	0
18989	1	40	1	0	21.5924	74	0	0	1	1014	9	10	59.5	1	11	74	1.91364	220	5.6892	60	0.6774	5.3	34.429	1	2	89	4.94039	109	66.5	0
19848	1	49	0	0	21.4887	74	0	0	1	798	14	19	59.5	1	11	83	2.14638	245	6.3357	86	0.97094	5.6	37.708	1	2	89	4.94039	94.5	54	0
7493	1	35	84	0	23.3304	74	0	0	1	729	16	18	65.3	1	16	60.3	1.55936	188	4.86168	36	0.40644	4.7	27.871	2	1	89	4.94039	120	80.5	0
20771	1	32	1	0	18.8751	74	0	0	1	396	16	14	53.4	0	18	48	1.24128	195	5.0427	48	0.54192	5.4	35.522	1	1	89	4.94039	103.5	65	0
8074	1	49	10.2667	0	18.569	74	0	0	1	4346	13	14	58.9	0	11	67.9	1.75589	179	4.62894	40	0.4516	5.2	33.336	1	3	88	4.88488	102.5	66.5	0
9339	1	40	1	0	21.6171	74	0	0	1	4327	14	16	65.9	1	12	44.1	1.14043	158	4.08588	38	0.42902	5.1	32.243	1	1	88	4.88488	114.5	70	0
15833	1	37	18	0	18.0961	74	0	0	1	2205	14	17	57.4	0	16	57	1.47402	166	4.29276	47	0.53063	5.1	32.243	1	3	88	4.88488	105	70.5	0
1194	1	57	245	0	21.6293	74	0	0	1	1498	17	21	59.1	0	25	38.8	1.00337	176	4.55136	80	0.9032	4.8	28.964	3	3	88	4.88488	132	89	0
6685	1	53	1	0	22.7069	74	0	0	1	1104	22	34	63.1	1	16	50.4	1.30334	185	4.7841	94	1.06126	5	31.15	1	3	88	4.88488	128	83.5	0
17404	1	30	1	0	22.5873	74	0	0	1	728	22	24	66.9	0	16	70	1.8102	167	4.31862	62	0.69998	4.9	30.057	1	2	88	4.88488	117.5	75	0
18964	1	30	0	0	21.8006	74	0	0	1	725	16	10	71.5	1	15	45	1.1637	219	5.66334	97	1.09513	5.2	33.336	1	1	88	4.88488	130.5	64	0
13925	1	30	66	0	19.8341	74	0	0	1	2902	18	23	71.3	1	18	47.1	1.21801	179	4.62894	33	0.37257	5	31.15	1	1	87	4.82937	116.5	74	0
17738	1	39	3.5	0	20.6679	74	0	0	1	1490	32	29	61.5	0	32	50	1.293	221	5.71506	51	0.57579	5.2	33.336	1	2	87	4.82937	114	70.5	0
7336	1	37	42.68	0	19.8525	74	0	0	1	1433	12	12	58.8	1	15	50.2	1.29817	180	4.6548	62	0.69998	4.9	30.057	1	3	87	4.82937	112	60	0
16764	1	39	1	0	19.319	74	0	0	1	1086	15	22	61.9	0	14	43	1.11198	168	4.34448	47	0.53063	5	31.15	1	1	87	4.82937	124	78.5	0
3776	1	60	238	0	19.9378	74	0	0	1	361	25	30	58.3	1	37	38.6	0.998196	210	5.4306	262	2.95798	4.6	26.778	3	3	87	4.82937	102.5	64	0
17775	1	31	36	0	22.4426	74	0	0	1	1694	11	19	61.1	0	11	43	1.11198	127	3.28422	121	1.36609	5.2	33.336	1	3	86	4.77386	98	63	0
19716	1	34	1	0	19.305	74	0	0	1	787	26	19	66	0	28	61	1.57746	219	5.66334	29	0.32741	5.3	34.429	1	3	86	4.77386	118.5	72.5	0
1635	1	47	0	0	21.0797	74	0	0	1	677	13	11	62	0	17	30.9	0.799074	141	3.64626	164	1.85156	5	31.15	1	3	86	4.77386	96.5	61.5	0
10056	1	30	12	0	20.3779	74	0	0	1	3667	17	18	56.9	0	19	53.2	1.37575	231	5.97366	147	1.65963	5.554	37.2052	1	1	85	4.71835	117.5	70.5	0
725	1	45	0	0	20.3378	74	0	0	1	3654	24	14	58.5	0	36	61.9	1.60073	224	5.79264	38	0.42902	5.248	33.8606	1	3	85	4.71835	94	64.5	0
14736	1	31	0	0	22.1563	74	0	0	1	1897	19	17	70.2	1	18	38.3	0.990438	168	4.34448	151	1.70479	5.1	32.243	1	3	85	4.71835	113.5	71	0
16977	1	50	1	0	20.158	74	0	0	1	1568	12	20	64.3	0	15	50	1.293	232	5.99952	114	1.28706	5.2	33.336	1	1	85	4.71835	123.5	86.5	0
18852	1	39	18	0	20.6584	74	0	0	1	1270	26	28	61.9	1	26	85	2.1981	214	5.53404	63	0.71127	5.2	33.336	1	2	85	4.71835	111	63.5	0
8061	1	52	4.2	0	19.8531	74	0	0	1	4363	22	17	56.1	0	13	49.1	1.26973	214	5.53404	92	1.03868	4.5	25.685	1	2	84	4.66284	108.5	69	0
2751	1	64	154	0	20.9203	74	0	0	1	2630	19	18	54.7	1	35	70.6	1.82572	230	5.9478	194	2.19026	4.8	28.964	3	2	84	4.66284	116.5	74	0
18020	1	42	24	0	21.4819	74	0	0	1	1567	7	12	63.7	0	19	35	0.9051	114	2.94804	43	0.48547	4.9	30.057	1	3	84	4.66284	114	66.5	0
5728	1	48	1	0	20.4087	74	0	0	1	3904	16	15	55.9	1	14	78.6	2.0326	212	5.48232	42	0.47418	4.8	28.964	1	1	83	4.60733	105	69	0
14821	1	34	84	0	22.6739	74	0	0	1	749	27	28	64.3	1	17	44	1.13784	126	3.25836	47	0.53063	5	31.15	2	3	82	4.55182	101	66	0
3802	1	51	0	0	19.8059	74	0	0	1	4014	14	12	56.1	1	14	51.7	1.33696	207	5.35302	123	1.38867	5.4	35.522	1	2	75	4.16325	108	64.5	0
2219	1	51	60	0	19.3554	74.1	0	0	1	4347	22	14	53.4	0	17	58.2	1.50505	191	4.93926	61	0.68869	4.7	27.871	1	2	90	4.9959	113.5	72	0
9866	1	47	110	0	19.3595	74.1	0	0	1	3899	14	13	59.9	1	12	50.1	1.29559	114	2.94804	68	0.76772	4.5	25.685	2	3	82	4.55182	100	66.5	0
6347	1	53	0	0	20.1979	74.1	0	0	1	4394	15	14	56.6	0	16	58	1.49988	223	5.76678	77	0.86933	4.6	26.778	1	1	72	3.99672	118.5	82	0
1532	1	58	54	0	18.4339	74.2	0	0	1	371	15	20	52.4	0	26	54.1	1.39903	147	3.80142	46	0.51934	5.1	32.243	1	1	106	5.88406	103	71	0
5221	1	56	308	0	18.4285	74.2	0	0	1	377	8	16	54.9	0	26	45.8	1.18439	150	3.879	88	0.99352	4.6	26.778	4	3	104	5.77304	129.5	85.5	0
2197	1	64	1	0	20.5266	74.2	0	0	1	3646	16	17	63.8	1	15	63.5	1.64211	200	5.172	102	1.15158	5.2	33.336	1	2	98	5.43998	114	65	0
4754	1	53	84	0	20.1147	74.2	0	0	1	4351	13	17	58.2	0	13	50.2	1.29817	206	5.32716	68	0.76772	5.2	33.336	2	2	97	5.38447	118.5	79	0
10407	1	44	285	0	19.9124	74.2	0	0	1	3907	22	20	55.8	1	16	59.1	1.52833	252	6.51672	78	0.88062	4.9	30.057	4	3	95	5.27345	114	68.5	0
12251	1	38	126	0	22.1806	74.2	0	0	1	1591	10	17	63.5	0	15	49.6	1.28266	192	4.96512	81	0.91449	4.6	26.778	2	3	95	5.27345	133	83.5	0
8839	1	31	1	0	20.474	74.2	0	0	1	4360	22	16	60.5	0	13	52.2	1.34989	173	4.47378	42	0.47418	4.9	30.057	1	1	92	5.10692	96	61	0
11125	1	34	108	0	19.7963	74.2	0	0	1	3659	54	36	61.6	0	49	96.1	2.48515	213	5.50818	73	0.82417	5.35	34.9755	2	2	92	5.10692	128.5	79	0
2609	1	45	132	0	19.1996	74.2	0	0	1	3654	35	32	56.8	0	72	41.9	1.08353	222	5.74092	338	3.81602	4.942	30.5161	2	3	92	5.10692	123.5	76.5	0
4108	1	40	1	0	20.7101	74.2	0	0	1	4161	17	12	57	0	9	45.8	1.18439	196	5.06856	58	0.65482	5	31.15	1	3	91	5.05141	119.5	81.5	0
6729	1	65	0	0	20.5276	74.2	0	0	1	1449	20	21	49.7	0	18	51.9	1.34213	199	5.14614	142	1.60318	5.2	33.336	1	1	91	5.05141	117	68.5	0
7244	1	45	0	0	19.6304	74.2	0	0	1	4396	17	15	56	0	11	68.9	1.78175	214	5.53404	81	0.91449	4.9	30.057	1	2	90	4.9959	101	60	0
2543	1	65	0	0	21.1783	74.2	0	0	1	3787	15	16	62	0	9	42.1	1.08871	196	5.06856	65	0.73385	4.9	30.057	1	2	90	4.9959	103.5	67.5	0
8858	1	30	0	0	22.1107	74.2	0	0	1	3647	29	18	63.9	1	14	38.6	0.998196	165	4.2669	97	1.09513	5	31.15	1	1	89	4.94039	101.5	65	0
3866	1	51	0	0	22.7328	74.2	0	0	1	4375	21	13	71.3	0	13	56.9	1.47143	174	4.49964	36	0.40644	5	31.15	1	1	88	4.88488	115	72.5	0
12169	1	59	4.2	0	20.0097	74.2	0	0	1	1464	13	16	61	0	12	50	1.293	194	5.01684	65	0.73385	4.9	30.057	1	3	88	4.88488	108	75	0
8212	1	35	0	0	20.9611	74.2	0	0	1	4387	18	18	62.3	0	14	38.9	1.00595	175	4.5255	67	0.75643	4.7	27.871	1	1	87	4.82937	118	72.5	0
3793	1	54	93.52	0	20.7772	74.3	0	0	1	4344	24	20	55	0	53	46.3	1.19732	209	5.40474	123	1.38867	4.9	30.057	2	1	109	6.05059	128	86	0
12974	1	46	308	0	20.5858	74.3	0	0	1	238	12	16	57	0	16	74.3	1.9214	214	5.53404	71	0.80159	4.9	30.057	4	1	104	5.77304	102	69	0
1670	1	45	54	0	23.8001	74.3	0	0	1	4502	11	11	65.9	1	11	34.3	0.886998	212	5.48232	168	1.89672	4.8	28.964	1	3	101	5.60651	101	56.5	0
7287	1	41	18	0	20.2134	74.3	0	0	1	2930	12	12	52.2	0	9	46.8	1.21025	218	5.63748	82	0.92578	4.8	28.964	1	3	100	5.551	114	68	0
5416	1	55	1	0	20.6374	74.3	0	0	1	1098	19	16	56.8	0	19	52.1	1.34731	221	5.71506	63	0.71127	5.4	35.522	1	1	100	5.551	104.5	69.5	0
1162	1	43	12	0	20.6459	74.3	0	0	1	2400	17	18	60.3	0	18	55	1.4223	219	5.66334	112	1.26448	5	31.15	1	2	98	5.43998	122	79	0
9840	1	47	1	0	23.8558	74.3	0	0	1	1463	19	19	61.3	1	20	45.6	1.17922	186	4.80996	73	0.82417	5.1	32.243	1	1	96	5.32896	131	82.5	0
9842	1	39	1	0	21.4922	74.3	0	0	1	3992	15	14	58.3	0	20	34.1	0.881826	207	5.35302	148	1.67092	5	31.15	1	1	95	5.27345	110.5	71	0
5584	1	48	132	0	21.9203	74.3	0	0	1	356	16	14	65	0	15	49.1	1.26973	256	6.62016	148	1.67092	4.9	30.057	2	3	95	5.27345	157.5	98	0
8973	1	32	329	0	20.4125	74.3	0	0	1	274	28	21	58.3	1	36	37.2	0.961992	158	4.08588	52	0.58708	4.6	26.778	4	3	94	5.21794	121.5	73.5	0
1985	1	65	84	0	19.2084	74.3	0	0	1	1974	21	24	59.5	0	17	50.1	1.29559	239	6.18054	118	1.33222	4.8	28.964	2	2	93	5.16243	137	86	0
8118	1	53	154	0	19.6889	74.3	0	0	1	337	15	15	56.3	0	22	61.2	1.58263	181	4.68066	44	0.49676	5.1	32.243	3	3	93	5.16243	113	80	0
4872	1	44	0	0	20.6291	74.3	0	0	1	4386	10	13	61.1	0	10	55.5	1.43523	246	6.36156	151	1.70479	5.5	36.615	1	2	92	5.10692	112.5	71.5	0
8586	1	37	22	0	21.1075	74.3	0	0	1	1482	26	22	60	0	10	47.5	1.22835	139	3.59454	86	0.97094	4.8	28.964	1	2	92	5.10692	126	77	0
9703	1	30	28.9333	0	20.1656	74.3	0	0	1	1068	18	16	65.7	0	16	42.2	1.09129	170	4.3962	63	0.71127	4.8	28.964	1	2	90	4.9959	108.5	69	0
1068	1	47	36	0	23.3602	74.3	0	0	1	2200	22	19	62.6	1	11	27.5	0.71115	150	3.879	85	0.95965	4.6	26.778	1	2	89	4.94039	118	75	0
3942	1	38	22	0	22.555	74.3	0	0	1	3638	20	18	60	0	27	40.4	1.04474	164	4.24104	84	0.94836	4.636	27.1715	1	3	87	4.82937	109.5	72	0
8550	1	39	126	0	23.0281	74.4	0	0	1	4431	28	17	69.8	0	22	62.4	1.61366	281	7.26666	97	1.09513	5.4	35.522	2	3	98	5.43998	124.5	79	0
7081	1	41	105	0	21.9289	74.4	0	0	1	4384	18	16	63.3	0	13	49.1	1.26973	223	5.76678	186	2.09994	5.2	33.336	2	1	98	5.43998	111.5	71.5	0
2668	1	58	245	0	19.179	74.4	0	0	1	418	13	18	58.2	1	12	61.2	1.58263	204	5.27544	69	0.77901	4.9	30.057	3	2	96	5.32896	116	60	0
12958	1	30	1	0	21.2489	74.4	0	0	1	2895	14	17	57.5	0	13	42.1	1.08871	153	3.95658	39	0.44031	4.6	26.778	1	1	93	5.16243	109	69	0
5444	1	44	12	0	19.7392	74.4	0	0	1	4381	17	14	65.6	0	13	51.2	1.32403	159	4.11174	52	0.58708	4.6	26.778	1	2	87	4.82937	110.5	73.5	0
2721	1	60	17.5	0	21.9503	74.5	0	0	1	1117	17	12	62.1	1	12	48.3	1.24904	158	4.08588	49	0.55321	6	42.08	1	2	109	6.05059	117	76	1
3789	1	52	308	0	19.9923	74.5	0	0	1	3610	17	20	57.1	0	24	81.3	2.10242	229	5.92194	61	0.68869	5.1	32.243	4	1	106	5.88406	100	65.5	1
377	1	45	308	0	20.6574	74.5	0	0	1	4060	12	13	60.9	0	28	62.9	1.62659	151	3.90486	70	0.7903	5	31.15	4	3	105	5.82855	136	87	0
11038	1	40	54	0	22.0195	74.5	0	0	1	2856	12	15	62	1	19	39.1	1.01113	115	2.9739	64	0.72256	5.2	33.336	1	3	105	5.82855	100.5	66	0
16282	1	38	162	0	21.4463	74.5	0	0	1	1477	27	27	58.6	0	107	41	1.06026	283	7.31838	201	2.26929	6	42.08	3	3	104	5.77304	127.5	80.5	0
8735	1	48	1	0	21.1814	74.5	0	0	1	4433	11	19	56.9	0	12	57.2	1.47919	213	5.50818	62	0.69998	5.1	32.243	1	3	102	5.66202	127	80	0
7471	1	46	170	0	20.9183	74.5	0	0	1	2833	9	16	66.8	1	19	72.3	1.86968	167	4.31862	32	0.36128	5.2	33.336	3	1	102	5.66202	110	70.5	0
4999	1	53	90	0	22.2208	74.5	0	0	1	806	14	14	64.9	0	15	58.5	1.51281	223	5.76678	94	1.06126	5.4	35.522	2	2	102	5.66202	112	71.5	0
13565	1	38	0	0	21.7686	74.5	0	0	1	2464	14	16	64.7	1	22	46.6	1.20508	192	4.96512	71	0.80159	5.1	32.243	1	1	101	5.60651	117.5	82.5	0
9546	1	40	36	0	22.3639	74.5	0	0	1	2297	14	13	59.2	0	15	40.2	1.03957	193	4.99098	74	0.83546	5.4	35.522	1	1	101	5.60651	118	73.5	0
2829	1	36	18	0	20.9573	74.5	0	0	1	2189	21	24	66.7	0	20	42	1.08612	174	4.49964	71	0.80159	5	31.15	1	1	101	5.60651	116	74	0
2915	1	50	126	0	18.6515	74.5	0	0	1	1442	15	19	55.5	0	16	54.4	1.40678	157	4.06002	64	0.72256	4.9	30.057	2	2	101	5.60651	142	92.5	0
19203	1	62	0	0	20.3094	74.5	0	0	1	1086	19	20	57.8	1	14	63	1.62918	187	4.83582	116	1.30964	5.1	32.243	1	1	101	5.60651	125	79	0
16008	1	29	1	0	21.7013	74.5	0	0	1	720	16	20	59.8	0	16	49	1.26714	134	3.46524	19	0.21451	5.1	32.243	1	1	101	5.60651	107	68.5	0
7690	1	40	0	0	21.3571	74.5	0	0	1	3811	18	24	70.2	0	10	72.3	1.86968	188	4.86168	56	0.63224	5.554	37.2052	1	1	100	5.551	115	71	0
10673	1	51	210	0	21.3245	74.5	0	0	1	3655	24	16	59.9	0	40	56.1	1.45075	160	4.1376	62	0.69998	5.452	36.0904	3	3	100	5.551	140	93	1
12789	1	40	308	0	21.2907	74.5	0	0	1	3284	24	22	54.3	0	26	40.9	1.05767	213	5.50818	177	1.99833	5.1	32.243	4	2	100	5.551	126.5	84.5	0
6848	1	47	154	0	21.6892	74.5	0	0	1	2995	13	15	61.8	0	21	37	0.95682	175	4.5255	41	0.46289	5.1	32.243	3	3	100	5.551	149	98	1
17633	1	56	84	0	22.6377	74.5	0	0	1	1403	70	38	65.5	1	46	65	1.6809	191	4.93926	67	0.75643	5.6	37.708	2	2	100	5.551	119	72	0
6433	1	20	0	0	21.91	74.5	0	0	1	4452	19	11	71.7	0	15	65.3	1.68866	147	3.80142	63	0.71127	4.6	26.778	1	2	99	5.49549	132.5	78.5	0
971	1	47	66	0	22.2565	74.5	0	0	1	4384	16	16	61.7	0	15	43.1	1.11457	153	3.95658	51	0.57579	4.9	30.057	1	3	99	5.49549	116.5	73.5	0
13769	1	36	126	0	20.5058	74.5	0	0	1	1407	12	12	69.5	0	19	45	1.1637	187	4.83582	57	0.64353	5.5	36.615	2	2	99	5.49549	123.5	78.5	0
389	1	54	235	0	21.593	74.5	0	0	1	732	9	12	68.8	0	20	63.2	1.63435	182	4.70652	55	0.62095	4.9	30.057	3	2	99	5.49549	109.5	70	0
10901	1	39	4.2	0	20.2565	74.5	0	0	1	3548	18	16	56.9	0	14	60	1.5516	219	5.66334	70	0.7903	5	31.15	1	1	98	5.43998	100.5	60.5	0
817	1	46	110	0	21.6701	74.5	0	0	1	2924	22	17	58	1	13	59.7	1.54384	229	5.92194	125	1.41125	5.2	33.336	2	2	98	5.43998	120.5	74.5	0
17862	1	49	245	0	22.2949	74.5	0	0	1	1507	13	18	63	0	18	64	1.65504	138	3.56868	25	0.28225	5.2	33.336	3	2	98	5.43998	127.5	78.5	0
18153	1	39	90	0	22.1877	74.5	0	0	1	1459	16	19	55.6	1	28	64	1.65504	156	4.03416	34	0.38386	5.5	36.615	2	1	98	5.43998	124.5	74	0
11978	1	45	0	0	20.0408	74.5	0	0	1	1113	13	15	64.5	0	14	40.7	1.0525	224	5.79264	178	2.00962	5	31.15	1	3	98	5.43998	123.5	84.5	0
9047	1	38	60	0	20.6231	74.5	0	0	1	4399	14	19	66.3	0	15	57.2	1.47919	197	5.09442	54	0.60966	5.1	32.243	1	2	97	5.38447	116.5	67	0
304	1	35	1	0	20.9921	74.5	0	0	1	1814	29	22	62.9	0	15	41.3	1.06802	213	5.50818	89	1.00481	4.7	27.871	1	1	97	5.38447	118.5	76.5	0
843	1	54	0	0	20.0023	74.5	0	0	1	363	22	15	58.9	0	14	47.6	1.23094	238	6.15468	93	1.04997	5	31.15	1	1	97	5.38447	107.5	67.5	0
4864	1	41	154	0	21.7265	74.5	0	0	1	4400	32	16	64.8	0	53	40.7	1.0525	240	6.2064	124	1.39996	4.7	27.871	3	3	96	5.32896	112.5	68.5	0
5922	1	50	90	0	19.459	74.5	0	0	1	4351	15	18	57.1	1	13	56.8	1.46885	232	5.99952	61	0.68869	5.4	35.522	2	2	96	5.32896	132	84	0
2372	1	41	231	0	19.6869	74.5	0	0	1	2857	23	16	55.3	1	15	70.8	1.83089	228	5.89608	134	1.51286	5.4	35.522	3	2	96	5.32896	111.5	61.5	0
10329	1	49	110	0	21.3934	74.5	0	0	1	4053	23	24	68.7	0	14	58.4	1.51022	172	4.44792	47	0.53063	5	31.15	2	1	95	5.27345	122	77.5	0
10533	1	39	110	0	19.7355	74.5	0	0	1	3932	19	18	56.1	0	11	64.3	1.6628	186	4.80996	46	0.51934	5.044	31.6309	2	1	95	5.27345	123	76.5	0
12686	1	47	0	0	21.7653	74.5	0	0	1	3283	16	22	66.2	1	12	62	1.60332	192	4.96512	30	0.3387	5.8	39.894	1	2	95	5.27345	107.5	70	0
17236	1	29	1	0	21.32	74.5	0	0	1	1794	18	19	69	1	15	60	1.5516	136	3.51696	18	0.20322	5.2	33.336	1	2	95	5.27345	119	65.5	0
19706	1	40	18	0	20.4012	74.5	0	0	1	785	12	16	66.1	1	10	81	2.09466	198	5.12028	48	0.54192	5.3	34.429	1	1	95	5.27345	113.5	71	0
4725	1	44	12	0	22.1949	74.5	0	0	1	4389	50	26	64.9	0	256	51.2	1.32403	225	5.8185	93	1.04997	5.4	35.522	1	1	94	5.21794	111.5	77	0
8621	1	32	12	0	19.6642	74.5	0	0	1	3652	22	14	57.5	0	19	56.6	1.46368	192	4.96512	113	1.27577	4.7	27.871	1	1	94	5.21794	107.5	65.5	0
16086	1	42	252	0	21.2231	74.5	0	0	1	2268	17	22	57.5	0	27	70	1.8102	206	5.32716	49	0.55321	5	31.15	3	2	94	5.21794	124	83.5	0
20756	1	39	1	0	22.7272	74.5	0	0	1	367	18	16	62.1	0	21	71	1.83606	237	6.12882	48	0.54192	5.3	34.429	1	2	94	5.21794	116	74	0
4137	1	46	52.5	0	20.5205	74.5	0	0	1	4361	15	18	61.7	0	18	60.3	1.55936	237	6.12882	54	0.60966	5.1	32.243	1	1	93	5.16243	108.5	73	0
10256	1	36	154	0	22.838	74.5	0	0	1	3894	17	20	61.5	0	20	67.1	1.73521	194	5.01684	29	0.32741	4.8	28.964	3	2	93	5.16243	118	80	0
14278	1	54	0	0	19.9486	74.5	0	0	1	421	7	11	58.4	0	10	44.1	1.14043	164	4.24104	51	0.57579	5.2	33.336	1	2	93	5.16243	108.5	71.5	0
6899	1	46	90	0	19.266	74.5	0	0	1	3619	15	20	60.7	0	14	75.7	1.9576	226	5.84436	98	1.10642	5.2	33.336	2	2	92	5.10692	113.5	75	0
17176	1	30	0	0	22.1559	74.5	0	0	1	1533	18	24	61.2	0	16	80	2.0688	212	5.48232	40	0.4516	5	31.15	1	1	92	5.10692	104	59	0
8635	1	39	308	0	22.984	74.5	0	0	1	4390	17	14	64.1	0	16	53.8	1.39127	139	3.59454	61	0.68869	4.4	24.592	4	3	91	5.05141	119	78	0
2539	1	43	0	0	20.8696	74.5	0	0	1	3808	13	13	62.1	0	9	43.7	1.13008	174	4.49964	68	0.76772	4.7	27.871	1	2	91	5.05141	101.5	54	0
4692	1	34	371	0	24.7094	74.5	0	0	1	2911	22	24	68.5	1	17	65.2	1.68607	167	4.31862	52	0.58708	4.8	28.964	4	2	91	5.05141	104.5	69	0
13753	1	38	1	0	19.6125	74.5	0	0	1	2870	11	16	62.7	0	13	41.3	1.06802	177	4.57722	83	0.93707	5.2	33.336	1	3	91	5.05141	107	68.5	0
13876	1	34	1	0	21.0091	74.5	0	0	1	1861	11	18	63.9	0	14	38.6	0.998196	163	4.21518	72	0.81288	5	31.15	1	3	91	5.05141	107	72	0
13123	1	31	154	0	21.1164	74.5	0	0	1	1836	20	18	64.3	0	17	61.4	1.5878	163	4.21518	37	0.41773	5.5	36.615	3	3	91	5.05141	106.5	67.5	0
15887	1	49	308	0	21.964	74.5	0	0	1	1127	25	28	64.3	1	17	79	2.04294	164	4.24104	35	0.39515	5.5	36.615	4	1	91	5.05141	124	80	0
11022	1	35	90	0	22.2244	74.5	0	0	1	2623	14	15	63.1	0	22	33.1	0.855966	146	3.77556	44	0.49676	5.146	32.7458	2	3	90	4.9959	121	78	0
15379	1	35	4.2	0	21.4773	74.5	0	0	1	1093	19	22	66	0	13	48.6	1.2568	162	4.18932	67	0.75643	5	31.15	1	3	90	4.9959	133	72.5	0
19735	1	35	154	0	20.6951	74.5	0	0	1	730	21	43	68.4	0	14	47	1.21542	173	4.47378	62	0.69998	5	31.15	3	2	90	4.9959	109.5	72	0
5871	1	28	0	0	21.1705	74.5	0	0	1	622	38	25	66.4	0	15	58.4	1.51022	222	5.74092	83	0.93707	4.9	30.057	1	3	90	4.9959	103	63	0
5154	1	49	252	0	19.767	74.5	0	0	1	3662	16	12	61.3	0	20	75.6	1.95502	209	5.40474	43	0.48547	4.738	28.2863	3	2	89	4.94039	129.5	85.5	0
13389	1	35	126	0	21.0527	74.5	0	0	1	2905	20	21	56.9	0	31	53.1	1.37317	195	5.0427	82	0.92578	4.9	30.057	2	3	89	4.94039	122	78	0
12647	1	29	126	0	23.4626	74.5	0	0	1	2839	15	17	65.2	1	19	69.2	1.78951	146	3.77556	39	0.44031	5.6	37.708	2	1	89	4.94039	100	57	0
14985	1	36	60	0	22.3098	74.5	0	0	1	2553	16	17	69.5	0	12	57.2	1.47919	121	3.12906	41	0.46289	5.1	32.243	1	1	89	4.94039	115	66.5	0
32	1	64	66	0	18.7444	74.5	0	0	1	1055	10	14	56.1	0	15	48.8	1.26197	197	5.09442	53	0.59837	4.8	28.964	1	2	89	4.94039	113	66.5	0
14140	1	47	1	0	21.4915	74.5	0	0	1	365	20	22	61.6	1	25	84.5	2.18517	260	6.7236	39	0.44031	5	31.15	1	1	89	4.94039	128.5	87	0
1287	1	52	1	0	20.5515	74.5	0	0	1	4410	12	12	68.9	0	9	47.9	1.23869	171	4.42206	56	0.63224	5.1	32.243	1	3	88	4.88488	104.5	73.5	0
13363	1	36	90	0	20.0645	74.5	0	0	1	2926	14	16	68.3	1	18	49.5	1.28007	173	4.47378	94	1.06126	5.4	35.522	2	3	88	4.88488	100	65.5	0
20849	1	44	36	0	19.8913	74.5	0	0	1	336	10	13	60.5	0	13	78	2.01708	226	5.84436	31	0.34999	5.4	35.522	1	3	88	4.88488	104.5	52.5	0
1080	1	48	66	0	21.0772	74.5	0	0	1	2906	18	14	62.5	0	38	45.8	1.18439	240	6.2064	73	0.82417	4.8	28.964	1	1	87	4.82937	102	66	0
8095	1	48	154	0	19.9594	74.5	0	0	1	4120	29	23	52.9	0	82	65.7	1.699	156	4.03416	72	0.81288	4.7	27.871	3	3	86	4.77386	113	73.5	0
13595	1	35	36	0	23.4256	74.5	0	0	1	2905	15	14	68.9	0	21	24.7	0.638742	175	4.5255	302	3.40958	4.7	27.871	1	3	86	4.77386	101.5	74	0
4036	1	60	0	0	22.0166	74.5	0	0	1	1954	16	18	50.2	1	10	38	0.98268	179	4.62894	42	0.47418	4.5	25.685	1	1	86	4.77386	127.5	78	0
19508	1	41	87.5	0	20.3752	74.5	0	0	1	378	15	11	51.9	0	15	71	1.83606	231	5.97366	85	0.95965	5.1	32.243	2	3	86	4.77386	106.5	74	0
4907	1	51	126	0	20.3429	74.5	0	0	1	4040	13	15	49	0	23	75	1.9395	194	5.01684	60	0.6774	5	31.15	2	3	85	4.71835	102	60	0
14027	1	47	245	0	19.1236	74.5	0	0	1	375	22	23	57.5	1	77	70.8	1.83089	172	4.44792	43	0.48547	4.9	30.057	3	3	85	4.71835	107.5	63	0
11305	1	42	36	0	23.915	74.5	0	0	1	1877	24	18	67.9	0	20	36.9	0.954234	220	5.6892	57	0.64353	5.5	36.615	1	3	84	4.66284	113	73	0
4012	1	42	84	0	20.1265	74.5	0	0	1	719	17	14	56.4	1	15	47.4	1.22576	170	4.3962	44	0.49676	4.9	30.057	2	2	81	4.49631	99	62	0
14192	1	36	1	0	23.5391	74.5	0	0	1	2917	17	17	69.8	0	16	59.3	1.5335	148	3.82728	38	0.42902	5	31.15	1	1	79	4.38529	107	70	0
11036	1	56	36	0	19.1051	74.6	0	0	1	3482	9	16	52.9	0	22	37.9	0.980094	165	4.2669	92	1.03868	4.84	29.4012	1	2	103	5.71753	103.5	62.5	0
10235	1	46	84.8	0	19.8885	74.6	0	0	1	692	19	16	59.8	0	17	59.4	1.53608	177	4.57722	63	0.71127	4.7	27.871	2	1	98	5.43998	107	67.5	0
7881	1	30	126	0	21.4761	74.6	0	0	1	4274	11	13	66.6	1	12	54.2	1.40161	169	4.37034	71	0.80159	4.9	30.057	2	3	97	5.38447	103.5	66.5	0
6243	1	39	84	0	19.3096	74.6	0	0	1	4326	10	17	63.4	0	9	70	1.8102	151	3.90486	16	0.18064	4.9	30.057	2	2	95	5.27345	98	60	0
7543	1	54	0	0	22.8269	74.6	0	0	1	1960	13	15	60.5	1	10	41.5	1.07319	202	5.22372	69	0.77901	5.1	32.243	1	2	95	5.27345	107.5	65.5	0
10467	1	47	1	0	21.3748	74.6	0	0	1	1193	12	17	57	0	30	47.2	1.22059	167	4.31862	87	0.98223	5.6	37.708	1	1	95	5.27345	108	73	0
11153	1	40	90	0	19.3797	74.6	0	0	1	2016	21	17	57.6	0	15	45.4	1.17404	139	3.59454	64	0.72256	5.044	31.6309	2	1	93	5.16243	121.5	76	0
1518	1	52	0	0	19.5346	74.6	0	0	1	427	12	18	53.7	0	15	78.9	2.04035	224	5.79264	68	0.76772	5	31.15	1	3	91	5.05141	103	67.5	0
3269	1	53	0	0	22.0402	74.6	0	0	1	2895	13	11	55.3	0	12	29.4	0.760284	237	6.12882	124	1.39996	5.1	32.243	1	3	90	4.9959	115	70	0
695	1	56	84	0	20.4642	74.6	0	0	1	2252	17	14	62.1	0	8	62.2	1.60849	182	4.70652	61	0.68869	4.9	30.057	2	2	90	4.9959	115	73	0
3348	1	49	154	0	21.2995	74.6	0	0	1	4382	11	16	63.6	0	21	88.3	2.28344	257	6.64602	65	0.73385	4.6	26.778	3	2	89	4.94039	117	71	0
6127	1	42	168	0	19.5346	74.6	0	0	1	4382	10	11	61.2	0	13	42.6	1.10164	163	4.21518	92	1.03868	5.1	32.243	3	3	88	4.88488	101	66.5	0
11870	1	31	84	0	21.7187	74.6	0	0	1	1517	13	16	58.7	0	12	53.8	1.39127	161	4.16346	44	0.49676	4.8	28.964	2	2	88	4.88488	115	75.5	0
967	1	59	277.2	0	19.1697	74.6	0	0	1	1386	20	24	52	0	26	49.3	1.2749	163	4.21518	33	0.37257	4.8	28.964	3	3	88	4.88488	103	65.5	0
10024	1	47	175	0	19.3124	74.6	0	0	1	3881	17	20	57.4	0	15	55.3	1.43006	165	4.2669	132	1.49028	4.7	27.871	3	1	87	4.82937	132	93	0
5414	1	33	126	0	21.0309	74.6	0	0	1	4459	11	13	63.6	0	11	51.7	1.33696	150	3.879	31	0.34999	5	31.15	2	1	85	4.71835	105	67	0
5454	1	61	0	0	19.5578	74.6	0	0	1	746	10	17	55.2	0	7	48.3	1.24904	244	6.30984	79	0.89191	5.1	32.243	1	3	85	4.71835	127	80	0
5238	1	43	1	0	22.2276	74.6	0	0	1	4363	16	16	55.7	0	35	53.4	1.38092	224	5.79264	86	0.97094	4.5	25.685	1	1	84	4.66284	106	63	0
8902	1	48	87.5	0	21.257	74.7	0	0	1	308	12	17	59	0	20	63.8	1.64987	243	6.28398	83	0.93707	5.2	33.336	2	2	102	5.66202	126	85	0
12863	1	34	60	0	22.053	74.7	0	0	1	368	22	26	68.7	0	11	60.8	1.57229	185	4.7841	77	0.86933	5.5	36.615	1	1	100	5.551	124.5	75	0
1967	1	45	0	0	23.2341	74.7	0	0	1	1744	23	18	60.3	0	15	44.6	1.15336	228	5.89608	130	1.4677	5.1	32.243	1	1	99	5.49549	126	70.5	0
4789	1	45	1	0	19.402	74.7	0	0	1	4384	12	12	57.8	0	8	41.4	1.0706	150	3.879	25	0.28225	5.1	32.243	1	3	93	5.16243	102	65	0
9280	1	39	60	0	21.721	74.7	0	0	1	342	21	19	62.7	0	24	54.8	1.41713	151	3.90486	45	0.50805	5.2	33.336	1	2	93	5.16243	99.5	62.5	0
6754	1	57	1	0	20.5227	74.7	0	0	1	2100	27	24	55.4	0	16	49.9	1.29041	155	4.0083	62	0.69998	4.9	30.057	1	3	90	4.9959	78	48	0
11829	1	35	0	0	20.6536	74.7	0	0	1	3312	12	14	61.6	1	9	47.4	1.22576	142	3.67212	32	0.36128	4.9	30.057	1	3	84	4.66284	103	62.5	0
6289	1	51	105	0	22.4525	74.8	0	0	1	1808	20	18	65.5	0	35	54.7	1.41454	199	5.14614	87	0.98223	5	31.15	2	3	109	6.05059	112	73	0
9597	1	63	385	0	18.2661	74.8	0	0	1	1331	18	14	53.1	0	22	46.6	1.20508	223	5.76678	55	0.62095	5.8	39.894	4	3	105	5.82855	112.5	70	1
7924	1	41	90	0	23.0655	74.8	0	0	1	2404	19	19	65.1	0	12	54.4	1.40678	196	5.06856	102	1.15158	5.4	35.522	2	3	103	5.71753	119.5	74.5	1
2900	1	46	66	0	21.2181	74.8	0	0	1	4382	34	30	65.8	0	15	68.3	1.76624	223	5.76678	78	0.88062	5.1	32.243	1	2	102	5.66202	98.5	58.5	0
5252	1	42	166.2	0	21.0816	74.8	0	0	1	4311	15	15	55.6	0	22	57.1	1.47661	216	5.58576	113	1.27577	5.1	32.243	3	3	98	5.43998	103.5	65	0
3720	1	40	60	0	20.7883	74.8	0	0	1	4095	14	16	61.5	0	10	45.4	1.17404	151	3.90486	50	0.5645	4.8	28.964	1	3	98	5.43998	110	64.5	0
4398	1	42	0	0	21.1463	74.8	0	0	1	4463	37	27	67	0	119	40.4	1.04474	198	5.12028	132	1.49028	5	31.15	1	1	97	5.38447	143	92.5	0
10514	1	41	252	0	18.1661	74.8	0	0	1	336	13	18	52.5	0	23	48.7	1.25938	203	5.24958	127	1.43383	5.146	32.7458	3	3	97	5.38447	109	72	0
1643	1	51	154	0	23.3976	74.8	0	0	1	3801	14	13	63.7	0	13	52.2	1.34989	195	5.0427	74	0.83546	4.8	28.964	3	3	96	5.32896	121	77	0
1434	1	47	154	0	20.5464	74.8	0	0	1	3526	18	20	63.5	0	37	45.8	1.18439	212	5.48232	213	2.40477	5.2	33.336	3	2	95	5.27345	113	76	0
1249	1	41	108	0	19.7764	74.8	0	0	1	4252	19	15	59.6	0	13	40.9	1.05767	189	4.88754	70	0.7903	5.1	32.243	2	1	93	5.16243	113	71	0
9752	1	36	0	0	20.8804	74.8	0	0	1	4179	23	17	63.8	0	11	61.4	1.5878	256	6.62016	85	0.95965	4.8	28.964	1	1	92	5.10692	115.5	68	0
1743	1	37	84	0	20.1409	74.8	0	0	1	4427	18	16	61.4	1	22	49	1.26714	233	6.02538	178	2.00962	5	31.15	2	1	91	5.05141	115	69	0
1306	1	51	0	0	22.9063	74.8	0	0	1	1102	30	21	65.5	1	36	25.2	0.651672	189	4.88754	264	2.98056	5.5	36.615	1	3	89	4.94039	136	82.5	0
6293	1	58	126	0	22.4741	74.8	0	0	1	349	21	18	58.4	1	28	41.3	1.06802	247	6.38742	115	1.29835	5.2	33.336	2	1	88	4.88488	111.5	71.5	0
8538	1	32	1	0	20.1402	74.8	0	0	1	4369	16	17	58	0	11	50.4	1.30334	177	4.57722	51	0.57579	4.8	28.964	1	3	87	4.82937	118.5	71.5	0
929	1	53	12	0	19.8976	74.8	0	0	1	4410	26	25	54.5	0	11	50.7	1.3111	208	5.37888	65	0.73385	5.1	32.243	1	2	78	4.32978	108.5	66	0
6201	1	39	84	0	19.3621	74.9	0	0	1	4361	19	29	59.5	0	25	58.8	1.52057	182	4.70652	69	0.77901	5.1	32.243	2	3	97	5.38447	112.5	71.5	0
9664	1	39	126	0	20.0892	74.9	0	0	1	3649	27	25	64.8	0	17	58.4	1.51022	196	5.06856	58	0.65482	5.044	31.6309	2	3	95	5.27345	105	68	0
4314	1	40	60	0	20.6727	74.9	0	0	1	4380	15	12	64.4	0	13	55.6	1.43782	210	5.4306	65	0.73385	4.9	30.057	1	3	90	4.9959	93.5	60.5	0
19443	1	60	2.8	0	21.6372	75	0	0	1	1100	16	15	62.9	0	10	82	2.12052	183	4.73238	26	0.29354	5.3	34.429	1	3	109	6.05059	121.5	85	0
18381	1	66	252	0	20.4304	75	0	0	1	1439	22	34	57.8	0	16	75	1.9395	175	4.5255	58	0.65482	6.1	43.173	3	2	108	5.99508	129.5	76	0
19950	1	45	367.5	0	20.5318	75	0	0	1	731	11	13	60.6	0	18	63	1.62918	161	4.16346	75	0.84675	5.4	35.522	4	2	108	5.99508	145	98	0
16859	1	36	0	0	19.7109	75	0	0	1	1502	12	19	57.3	0	15	58	1.49988	178	4.60308	43	0.48547	4.9	30.057	1	1	107	5.93957	123	71.5	0
14933	1	50	0	0	21.5767	75	0	0	1	476	23	19	59.6	0	19	58.9	1.52315	206	5.32716	58	0.65482	5.6	37.708	1	3	107	5.93957	100.5	67	0
20673	1	47	110	0	19.7535	75	0	0	1	351	15	36	64.5	0	15	65	1.6809	194	5.01684	46	0.51934	5.1	32.243	2	1	107	5.93957	106.5	68	0
17759	1	36	0	0	20.9288	75	0	0	1	1413	11	12	61.7	0	16	63	1.62918	202	5.22372	49	0.55321	5.2	33.336	1	1	106	5.88406	104	63.5	0
20852	1	54	154	0	21.4697	75	0	0	1	374	9	15	55.1	0	25	75	1.9395	200	5.172	36	0.40644	5.3	34.429	3	1	106	5.88406	105.5	61	0
17269	1	47	12	0	22.4221	75	0	0	1	364	22	23	64.8	0	19	44	1.13784	235	6.0771	209	2.35961	5.8	39.894	1	1	106	5.88406	138.5	88	0
15045	1	65	0	0	22.8361	75	0	0	1	345	24	25	62.7	1	39	67.6	1.74814	137	3.54282	39	0.44031	5.1	32.243	1	1	106	5.88406	136.5	85.5	0
3559	1	54	84	0	22.3236	75	0	0	1	4388	22	16	65.2	0	42	74	1.91364	198	5.12028	54	0.60966	5.4	35.522	2	2	105	5.82855	122	76	0
3209	1	35	36	0	21.0179	75	0	0	1	3111	14	13	64	0	18	40	1.0344	163	4.21518	76	0.85804	5.1	32.243	1	1	105	5.82855	111	65	0
14720	1	38	36	0	22.4403	75	0	0	1	2576	14	12	64.7	0	15	51.7	1.33696	188	4.86168	40	0.4516	5.2	33.336	1	3	105	5.82855	114	73	0
14405	1	50	132	0	21.9166	75	0	0	1	2455	25	24	62.3	1	17	67.7	1.75072	207	5.35302	94	1.06126	5.4	35.522	2	1	105	5.82855	107.5	74.5	0
16258	1	35	12	0	22.7416	75	0	0	1	2176	21	22	63.5	1	19	49	1.26714	183	4.73238	102	1.15158	5.2	33.336	1	1	105	5.82855	107.5	68.5	0
5596	1	44	36	0	21.4744	75	0	0	1	3570	31	21	54.7	0	67	52.4	1.35506	267	6.90462	188	2.12252	5.2	33.336	1	1	104	5.77304	115.5	75	1
16236	1	43	0	0	19.4619	75	0	0	1	2089	21	30	63.9	0	22	60	1.5516	198	5.12028	62	0.69998	5.4	35.522	1	1	104	5.77304	112.5	70	0
18083	1	35	0	0	23.1551	75	0	0	1	1406	17	11	64.5	0	16	61	1.57746	167	4.31862	31	0.34999	5.4	35.522	1	1	104	5.77304	131.5	76.5	0
20531	1	37	0	0	19.2093	75	0	0	1	413	12	12	59.3	0	10	52	1.34472	183	4.73238	53	0.59837	5.3	34.429	1	1	104	5.77304	115	74.5	0
7404	1	36	90	0	23.7388	75	0	0	1	365	17	16	72.7	0	11	66.9	1.73003	195	5.0427	33	0.37257	5.5	36.615	2	2	104	5.77304	100.5	65	0
13553	1	59	154	0	17.3048	75	0	0	1	2027	15	21	47.8	0	37	53.2	1.37575	195	5.0427	77	0.86933	5.4	35.522	3	3	103	5.71753	132.5	83	0
16928	1	43	110	0	21.0436	75	0	0	1	1827	21	25	55.5	0	40	65	1.6809	266	6.87876	147	1.65963	5.5	36.615	2	1	103	5.71753	127.5	81	0
7483	1	45	120	0	20.6926	75	0	0	1	401	16	16	59.1	0	28	61.3	1.58522	218	5.63748	71	0.80159	4.5	25.685	2	2	103	5.71753	104.5	63	0
9564	1	37	18	0	21.8055	75	0	0	1	4039	35	25	62.5	0	40	47.1	1.21801	166	4.29276	39	0.44031	5.1	32.243	1	1	102	5.66202	133.5	82	0
17559	1	35	84	0	21.1203	75	0	0	1	1460	31	25	57.5	0	32	66	1.70676	288	7.44768	132	1.49028	5	31.15	2	2	102	5.66202	130	84.5	0
12240	1	58	308	0	22.3328	75	0	0	1	364	13	20	58.9	0	14	58.4	1.51022	224	5.79264	95	1.07255	5.7	38.801	4	1	102	5.66202	121.5	82.5	0
16153	1	42	0	0	21.227	75	0	0	1	2215	16	23	59.2	1	31	40	1.0344	124	3.20664	76	0.85804	4.9	30.057	1	2	101	5.60651	108	72.5	0
15070	1	54	175	0	19.2436	75	0	0	1	1700	25	26	52.9	0	61	58.9	1.52315	161	4.16346	118	1.33222	5.1	32.243	3	3	101	5.60651	99	65	0
17312	1	36	60	0	20.7552	75	0	0	1	668	14	23	63.2	0	17	90	2.3274	191	4.93926	78	0.88062	5.4	35.522	1	1	101	5.60651	120	83	0
11301	1	58	413	0	19.4419	75	0	0	1	445	21	23	55.2	0	35	64.8	1.67573	213	5.50818	96	1.08384	5.044	31.6309	4	2	101	5.60651	124.5	79.5	0
12144	1	66	1	0	21.8899	75	0	0	1	397	14	17	56.6	1	19	68.3	1.76624	227	5.87022	85	0.95965	5	31.15	1	1	101	5.60651	139	92.5	0
19756	1	40	0	0	20.8143	75	0	0	1	371	11	16	59.8	0	10	64	1.65504	181	4.68066	47	0.53063	5.4	35.522	1	1	101	5.60651	127.5	88	0
13427	1	57	1	0	23.6755	75	0	0	1	350	20	20	67.3	0	51	41.2	1.06543	195	5.0427	142	1.60318	5	31.15	1	3	101	5.60651	124	78	0
20469	1	39	36	0	21.2889	75	0	0	1	336	12	9	59.8	0	17	77	1.99122	228	5.89608	39	0.44031	5.5	36.615	1	1	101	5.60651	117	79	0
20588	1	30	18	0	20.4466	75	0	0	1	308	15	9	66.1	0	17	61	1.57746	149	3.85314	50	0.5645	5.3	34.429	1	1	101	5.60651	108	59.5	0
20486	1	35	105	0	21.3841	75	0	0	1	280	12	10	61.8	1	12	72	1.86192	176	4.55136	49	0.55321	5.2	33.336	2	3	101	5.60651	105	65	0
16650	1	35	90	0	22.3925	75	0	0	1	1855	21	23	62.6	0	23	50	1.293	198	5.12028	94	1.06126	5.2	33.336	2	2	100	5.551	113.5	75	0
8070	1	54	154	0	20.2095	75	0	0	1	1819	17	12	63.1	0	17	52.3	1.35248	172	4.44792	58	0.65482	4.9	30.057	3	2	100	5.551	129	82	0
16560	1	35	126	0	20.9496	75	0	0	1	1795	14	19	67.5	0	17	50	1.293	206	5.32716	156	1.76124	5.2	33.336	2	1	100	5.551	115.5	71.5	0
13470	1	52	12	0	20.7547	75	0	0	1	1431	11	15	54.2	0	14	42.1	1.08871	214	5.53404	45	0.50805	5.2	33.336	1	2	100	5.551	127.5	79.5	0
19995	1	45	36	0	23.6727	75	0	0	1	722	21	21	66.1	0	24	48	1.24128	184	4.75824	39	0.44031	5.3	34.429	1	1	100	5.551	118	70	0
4280	1	52	0	0	20.1344	75	0	0	1	2922	16	15	58.6	0	17	30.7	0.793902	170	4.3962	93	1.04997	5.2	33.336	1	3	99	5.49549	102	73	0
10851	1	41	252	0	21.3053	75	0	0	1	744	29	20	61.5	0	59	59.9	1.54901	235	6.0771	142	1.60318	5.452	36.0904	3	2	99	5.49549	119	75.5	0
20799	1	58	1	0	21.2078	75	0	0	1	440	12	11	60.5	0	5	60	1.5516	191	4.93926	52	0.58708	5.5	36.615	1	1	99	5.49549	147.5	89	0
20899	1	33	1	0	22.7475	75	0	0	1	307	20	18	65.2	0	14	49	1.26714	160	4.1376	57	0.64353	5.4	35.522	1	1	99	5.49549	119.5	72	0
1615	1	55	1	0	19.5618	75	0	0	1	4404	25	19	56.6	0	36	56	1.44816	237	6.12882	114	1.28706	5.1	32.243	1	1	98	5.43998	134	80.5	0
6292	1	60	60	0	21.8089	75	0	0	1	4376	25	25	58.3	0	54	40.9	1.05767	157	4.06002	67	0.75643	5.8	39.894	1	3	98	5.43998	106	69	0
1404	1	55	115.85	0	21.221	75	0	0	1	3234	35	31	58.9	0	158	67.6	1.74814	244	6.30984	80	0.9032	5.1	32.243	2	1	98	5.43998	117	75.5	0
[truncated: 13,465 more rows]
